# Supplementary material for: Direct metathesis of carbon–carbon σ-bonds at a versatile macrocycle-supported diiron platform
Source: Chem Sci. 2026 Feb 6;17(14):7203–10. doi: 10.1039/d5sc10054b (PMC12911874; doi:10.1039/d5sc10054b)
Supplement: SC-017-D5SC10054B-s002 [file SC-017-D5SC10054B-s002.cif]

# Supplementary Information (SI) for Chemical Science.
# This journal is © The Royal Society of Chemistry 2026

####################################################################### 
# 
# This file contains crystal structure data downloaded from the 
# Cambridge Structural Database (CSD) hosted by the Cambridge 
# Crystallographic Data Centre (CCDC).
# 
# Full information about CCDC data access policies and citation 
# guidelines are available at http://www.ccdc.cam.ac.uk/access/V1 
# 
# Audit and citation data items may have been added by the CCDC. 
# Please retain this information to preserve the provenance of 
# this file and to allow appropriate attribution of the data. 
# 
#######################################################################

data_3924_1OEtMe_1MeOEt
_database_code_depnum_ccdc_archive 'CCDC 2375354'
loop_
_audit_author_name
_audit_author_address
'Michael Gau'
;University of Pennsylvania
United States of America
;
_audit_update_record             
;
2024-08-02 deposited with the CCDC.	2026-02-06 downloaded from the CCDC.
;

#Crystallographer: Michael R. Gau

_audit_creation_date             2024-07-31
_audit_creation_method           
;
Olex2 1.5
(compiled 2021.10.07 svn.r9718050b for OlexSys, GUI svn.r6410)
;
_shelx_SHELXL_version_number     2019/3
_chemical_formula_moiety         'C67 H77 Fe2 N6 O P, 1.5(C4 H10 O)'
_chemical_formula_sum            'C73 H92 Fe2 N6 O2.50 P'
_chemical_formula_weight         1236.19

loop_
_atom_type_symbol
_atom_type_description
_atom_type_scat_dispersion_real
_atom_type_scat_dispersion_imag
_atom_type_scat_source
C C 0.0033 0.0016 'International Tables Vol C Tables 4.2.6.8 and 6.1.1.4'
H H 0.0000 0.0000 'International Tables Vol C Tables 4.2.6.8 and 6.1.1.4'
Fe Fe 0.3463 0.8444 'International Tables Vol C Tables 4.2.6.8 and 6.1.1.4'
N N 0.0061 0.0033 'International Tables Vol C Tables 4.2.6.8 and 6.1.1.4'
O O 0.0106 0.0060 'International Tables Vol C Tables 4.2.6.8 and 6.1.1.4'
P P 0.1023 0.0942 'International Tables Vol C Tables 4.2.6.8 and 6.1.1.4'

_shelx_space_group_comment       
;
The symmetry employed for this shelxl refinement is uniquely defined
by the following loop, which should always be used as a source of
symmetry information in preference to the above space-group names.
They are only intended as comments.
;
_space_group_crystal_system      monoclinic
_space_group_IT_number           14
_space_group_name_H-M_alt        'P 1 21/n 1'
_space_group_name_Hall           '-P 2yn'
loop_
_space_group_symop_operation_xyz
'x, y, z'
'-x+1/2, y+1/2, -z+1/2'
'-x, -y, -z'
'x-1/2, -y-1/2, z-1/2'

_cell_length_a                   10.3808(4)
_cell_length_b                   21.0758(7)
_cell_length_c                   30.3435(10)
_cell_angle_alpha                90
_cell_angle_beta                 97.414(3)
_cell_angle_gamma                90
_cell_volume                     6583.2(4)
_cell_formula_units_Z            4
_cell_measurement_reflns_used    19653
_cell_measurement_temperature    100
_cell_measurement_theta_max      28.2450
_cell_measurement_theta_min      2.6790
_shelx_estimated_absorpt_T_max   0.990
_shelx_estimated_absorpt_T_min   0.861
_exptl_absorpt_coefficient_mu    0.516
_exptl_absorpt_correction_T_max  1.00000
_exptl_absorpt_correction_T_min  0.64847
_exptl_absorpt_correction_type   multi-scan
_exptl_absorpt_process_details   'SCALE3 ABSPACK'
_exptl_crystal_colour            black
_exptl_crystal_colour_primary    black
_exptl_crystal_density_diffrn    1.247
_exptl_crystal_description       plank
_exptl_crystal_F_000             2636
_exptl_crystal_size_max          0.3
_exptl_crystal_size_mid          0.09
_exptl_crystal_size_min          0.02
_diffrn_reflns_av_R_equivalents  0.0564
_diffrn_reflns_av_unetI/netI     0.0427
_diffrn_reflns_Laue_measured_fraction_full 0.999
_diffrn_reflns_Laue_measured_fraction_max 0.998
_diffrn_reflns_limit_h_max       13
_diffrn_reflns_limit_h_min       -13
_diffrn_reflns_limit_k_max       26
_diffrn_reflns_limit_k_min       -28
_diffrn_reflns_limit_l_max       40
_diffrn_reflns_limit_l_min       -40
_diffrn_reflns_number            102608
_diffrn_reflns_point_group_measured_fraction_full 0.999
_diffrn_reflns_point_group_measured_fraction_max 0.998
_diffrn_reflns_theta_full        25.242
_diffrn_reflns_theta_max         28.282
_diffrn_reflns_theta_min         2.360
_diffrn_ambient_environment      N~2~
_diffrn_ambient_temperature      100
_diffrn_detector                 'HPC area detector'
_diffrn_detector_area_resol_mean 10.0
_diffrn_detector_type            'Dectris Pilatus3 R 200K'
_diffrn_measured_fraction_theta_full 0.999
_diffrn_measured_fraction_theta_max 0.998
_diffrn_measurement_details      
;
List of Runs (angles in degrees, time in seconds):

  # Type    Start    End  Width  t~exp~   \w     \q     \k     \f   Frames
#--------------------------------------------------------------------------
  1  \w    -12.00  90.00   0.50   40.00    --    8.12  21.00-160.00  204
  2  \w    -73.00   6.00   0.50   40.00    --    8.12 -21.00  32.00  158
  3  \w    -18.00  25.00   0.50   40.00    --    8.12  77.00  30.00   86
  4  \w    -11.00  59.00   0.50   40.00    --    8.12  57.00  60.00  140
  5  \w    -18.00  25.00   0.50   40.00    --    8.12  77.00 150.00   86
  6  \w    -34.00  25.00   0.50   40.00    --   -8.43  77.00-150.00  118
  7  \w    -25.00  18.00   0.50   40.00    --   -8.43 -77.00-150.00   86
  8  \w    -34.00  23.00   0.50   40.00    --   -8.43  77.00 120.00  114
;
_diffrn_measurement_device       '\k-geometry diffractometer'
_diffrn_measurement_device_type  'Rigaku XtaLAB Synergy-S'
_diffrn_measurement_method       '\w scans'
_diffrn_orient_matrix_type       
'CrysAlisPro convention (1999,Acta A55,543-557)'
_diffrn_orient_matrix_UB_11      0.0134416000
_diffrn_orient_matrix_UB_12      0.0040507000
_diffrn_orient_matrix_UB_13      0.0233515000
_diffrn_orient_matrix_UB_21      0.0657756000
_diffrn_orient_matrix_UB_22      -0.0084481000
_diffrn_orient_matrix_UB_23      -0.0008238000
_diffrn_orient_matrix_UB_31      0.0155026000
_diffrn_orient_matrix_UB_32      0.0323250000
_diffrn_orient_matrix_UB_33      -0.0031481000
_diffrn_radiation_monochromator  mirror
_diffrn_radiation_probe          x-ray
_diffrn_radiation_type           'Mo K\a'
_diffrn_radiation_wavelength     0.71073
_diffrn_source                   'micro-focus sealed X-ray tube'
_diffrn_source_type              'PhotonJet (Mo) X-ray Source'
_reflns_Friedel_coverage         0.000
_reflns_Friedel_fraction_full    .
_reflns_Friedel_fraction_max     .
_reflns_number_gt                12772
_reflns_number_total             16303
_reflns_special_details          
;
 Reflections were merged by SHELXL according to the crystal
 class for the calculation of statistics and refinement.
 
 _reflns_Friedel_fraction is defined as the number of unique
 Friedel pairs measured divided by the number that would be
 possible theoretically, ignoring centric projections and
 systematic absences.
;
_reflns_threshold_expression     'I > 2\s(I)'
_computing_cell_refinement       'CrysAlisPro 1.171.41.115a (Rigaku OD, 2021)'
_computing_data_collection       'CrysAlisPro 1.171.41.115a (Rigaku OD, 2021)'
_computing_data_reduction        'CrysAlisPro 1.171.41.115a (Rigaku OD, 2021)'
_computing_molecular_graphics    'Olex2 1.5 (Dolomanov et al., 2009)'
_computing_publication_material  'Olex2 1.5 (Dolomanov et al., 2009)'
_computing_structure_refinement  'SHELXL 2019/3 (Sheldrick, 2015)'
_computing_structure_solution    'SHELXT  (Sheldrick, 2015)'
_refine_diff_density_max         1.012
_refine_diff_density_min         -0.690
_refine_diff_density_rms         0.068
_refine_ls_extinction_coef       .
_refine_ls_extinction_method     none
_refine_ls_goodness_of_fit_ref   1.051
_refine_ls_hydrogen_treatment    constr
_refine_ls_matrix_type           full
_refine_ls_number_parameters     980
_refine_ls_number_reflns         16303
_refine_ls_number_restraints     532
_refine_ls_R_factor_all          0.0753
_refine_ls_R_factor_gt           0.0554
_refine_ls_restrained_S_all      1.074
_refine_ls_shift/su_max          0.002
_refine_ls_shift/su_mean         0.000
_refine_ls_structure_factor_coef Fsqd
_refine_ls_weighting_details     
'w=1/[\s^2^(Fo^2^)+(0.0492P)^2^+9.8136P] where P=(Fo^2^+2Fc^2^)/3'
_refine_ls_weighting_scheme      calc
_refine_ls_wR_factor_gt          0.1279
_refine_ls_wR_factor_ref         0.1361
_olex2_refinement_description    
;
1. Fixed Uiso
 At 1.2 times of:
  All C(H) groups, All C(H,H) groups, All C(H,H,H,H) groups
 At 1.5 times of:
  All C(H,H,H) groups, All C(H,H,H,H,H,H) groups
2. Restrained distances
 C60*-C59* = C69-C68 = C29*-C28* = C30*-C28* = C31*-C28* = C31-C28 = C29-C28 =
 C30-C28 = C72*-C73* = C72-C73
 1.54 with sigma of 0.01
 O1-C65 = O1-C68 = O1*-C56 = O1*-C59* = O2*-C72* = O2-C72 = O2-C71 = O2*-C71*
 1.45 with sigma of 0.01
 C67*-C66* = C66*-C65* = C65*-C64* = C64*-C63* = C63-C62 = C64-C63 = C65-C64 =
 C66-C65 = C67-C66 = C67-C62
 1.4 with sigma of 0.01
3. Uiso/Uaniso restraints and constraints
C28 \\sim C28* \\sim C29 \\sim C29* \\sim C30 \\sim C30* \\sim C31 \\sim C31*:
within 2A with sigma of 0.005 and sigma for terminal atoms of 0.01 within 2A
C22 \\sim C23 \\sim C23* \\sim C24 \\sim C24* \\sim C25 \\sim C25*: within 2A
with sigma of 0.005 and sigma for terminal atoms of 0.01 within 2A
C76 \\sim O3 \\sim C75 \\sim C74 \\sim C77: within 2A with sigma of 0.005 and
sigma for terminal atoms of 0.01 within 2A
O2* \\sim O2 \\sim C71 \\sim C72 \\sim C70 \\sim C73 \\sim C71* \\sim C72*
\\sim C73*: within 2A with sigma of 0.005 and sigma for terminal atoms of 0.01
within 2A
O1 \\sim C62 \\sim C63 \\sim C63* \\sim C64 \\sim C64* \\sim C65 \\sim C65*
\\sim C66 \\sim C66* \\sim C67 \\sim C67* \\sim C68 \\sim C68* \\sim C69:
within 2A with sigma of 0.003 and sigma for terminal atoms of 0.006 within 2A
O1* \\sim C59 \\sim C59* \\sim C60' \\sim C60*: within 2A with sigma of 0.003
and sigma for terminal atoms of 0.006 within 2A
4. Others
 Fixed Sof: O1(0.5) O1*(0.5) C23(0.75) H23A(0.75) H23B(0.75) H23C(0.75) C23*
 (0.25) H23D(0.25) H23E(0.25) H23F(0.25) C24(0.75) H24A(0.75) H24B(0.75)
 H24C(0.75) C24*(0.25) H24D(0.25) H24E(0.25) H24F(0.25) C25(0.75) H25A(0.75)
 H25B(0.75) H25C(0.75) C25*(0.25) H25D(0.25) H25E(0.25) H25F(0.25) C28(0.5) C28*
 (0.5) C29(0.5) H29A(0.5) H29B(0.5) H29C(0.5) C29*(0.5) H29D(0.5) H29E(0.5)
 H29F(0.5) C30(0.5) H30A(0.5) H30B(0.5) H30C(0.5) C30*(0.5) H30D(0.5) H30E(0.5)
 H30F(0.5) C31(0.5) H31A(0.5) H31B(0.5) H31C(0.5) C31*(0.5) H31D(0.5) H31E(0.5)
 H31F(0.5) C59(0.5) H59A(0.5) H59B(0.5) H59C(0.5) C59*(0.5) H59D(0.25)
 H59E(0.25) H59F(0.25) H59G(0.25) C60'(0.25) H60A(0.25) H60B(0.25) H60C(0.25)
 C60*(0.25) H60D(0.25) H60E(0.25) H60F(0.25) C63(0.5) H63(0.5) C63*(0.5) H63*
 (0.5) C64(0.5) H64(0.5) C64*(0.5) H64*(0.5) C65(0.5) C65*(0.5) C66(0.5)
 H66(0.5) C66*(0.5) H66*(0.5) C67(0.5) H67(0.5) C67*(0.5) H67*(0.5) C68(0.5)
 H68A(0.5) H68B(0.5) C68*(0.5) H68C(0.5) H68D(0.5) H68E(0.5) C69(0.5) H69A(0.5)
 H69B(0.5) H69C(0.5) O2(0.55) O2*(0.45) H70A(0.55) H70B(0.55) H70C(0.55)
 H70D(0.45) H70E(0.45) H70F(0.45) C71(0.55) H71A(0.55) H71B(0.55) C71*(0.45)
 H71C(0.45) H71D(0.45) C72(0.55) H72A(0.55) H72B(0.55) C72*(0.45) H72C(0.45)
 H72D(0.45) C73(0.55) H73A(0.55) H73B(0.55) H73C(0.55) C73*(0.45) H73D(0.45)
 H73E(0.45) H73F(0.45) O3(0.5) C74(0.5) H74A(0.5) H74B(0.5) H74C(0.5) C75(0.5)
 H75A(0.5) H75B(0.5) C76(0.5) H76A(0.5) H76B(0.5) C77(0.5) H77A(0.5) H77B(0.5)
 H77C(0.5)
 Fixed X: H59D(0.884109) H59E(0.95815) H59F(1.024449) H59G(0.876559)
 Fixed Y: H59D(0.827261) H59E(0.869361) H59F(0.842669) H59G(0.828921)
 Fixed Z: H59D(0.42144) H59E(0.46149) H59F(0.4179) H59G(0.426559)
5.a Free rotating group:
 O3(C74,C75,C76,C77)
5.b Secondary CH2 refined with riding coordinates:
 C8(H8A,H8B), C9(H9A,H9B), C10(H10A,H10B), C18(H18A,H18B), C19(H19A,H19B),
 C20(H20A,H20B), C68(H68A,H68B), C71(H71A,H71B), C71*(H71C,H71D), C72(H72A,
 H72B), C72*(H72C,H72D), C75(H75A,H75B), C76(H76A,H76B)
5.c Me refined with riding coordinates:
 C29(H29A,H29B,H29C), C29*(H29D,H29E,H29F), C30(H30A,H30B,H30C), C31(H31A,H31B,
 H31C), C31*(H31D,H31E,H31F), C59(H59A,H59B,H59C), C68*(H68C,H68D,H68E),
 C70(H70A,H70B,H70C), C70(H70D,H70E,H70F), C74(H74A,H74B,H74C), C77(H77A,H77B,
 H77C)
5.d Aromatic/amide H refined with riding coordinates:
 C3(H3), C5(H5), C13(H13), C15(H15), C34(H34), C35(H35), C36(H36), C37(H37),
 C38(H38), C40(H40), C41(H41), C42(H42), C43(H43), C44(H44), C46(H46), C47(H47),
  C48(H48), C49(H49), C50(H50), C54(H54), C55(H55), C57(H57), C58(H58),
 C63(H63), C63*(H63*), C64(H64), C64*(H64*), C66(H66), C66*(H66*), C67(H67),
 C67*(H67*)
5.e Idealised Me refined as rotating group:
 C21(H21A,H21B,H21C), C23(H23A,H23B,H23C), C23*(H23D,H23E,H23F), C24(H24A,H24B,
 H24C), C24*(H24D,H24E,H24F), C25(H25A,H25B,H25C), C25*(H25D,H25E,H25F),
 C26(H26A,H26B,H26C), C27(H27A,H27B,H27C), C30*(H30D,H30E,H30F), C32(H32A,H32B,
 H32C), C60'(H60A,H60B,H60C), C60*(H60D,H60E,H60F), C69(H69A,H69B,H69C),
 C73(H73A,H73B,H73C), C73*(H73D,H73E,H73F)
;
_atom_sites_solution_hydrogens   mixed
_atom_sites_solution_primary     dual

loop_
_atom_site_label
_atom_site_type_symbol
_atom_site_fract_x
_atom_site_fract_y
_atom_site_fract_z
_atom_site_U_iso_or_equiv
_atom_site_adp_type
_atom_site_occupancy
_atom_site_site_symmetry_order
_atom_site_calc_flag
_atom_site_refinement_flags_posn
_atom_site_refinement_flags_adp
_atom_site_refinement_flags_occupancy
_atom_site_disorder_assembly
_atom_site_disorder_group
Fe1 Fe 0.60529(3) 0.70674(2) 0.64627(2) 0.02045(9) Uani 1 1 d . . . . .
Fe2 Fe 0.59223(3) 0.57759(2) 0.65368(2) 0.01830(8) Uani 1 1 d . . . . .
P1 P 0.63899(6) 0.47934(3) 0.63325(2) 0.01862(12) Uani 1 1 d . . . . .
O1 O 0.7703(6) 0.9866(2) 0.61365(19) 0.0596(9) Uani 0.5 1 d D U P A 1
O1* O 1.0079(11) 0.7774(5) 0.4646(4) 0.0533(17) Uani 0.5 1 d D U P B 2
N1 N 0.73450(19) 0.57525(10) 0.70174(6) 0.0216(4) Uani 1 1 d . . . . .
N2 N 0.50026(19) 0.56545(10) 0.70105(6) 0.0214(4) Uani 1 1 d . . . . .
N3 N 0.41721(19) 0.57574(10) 0.62281(6) 0.0216(4) Uani 1 1 d . . . . .
N4 N 0.4319(2) 0.71118(10) 0.61448(7) 0.0260(4) Uani 1 1 d . . . . .
N5 N 0.51602(19) 0.72553(10) 0.69230(7) 0.0227(4) Uani 1 1 d . . . . .
N6 N 0.74873(19) 0.70993(10) 0.69458(7) 0.0225(4) Uani 1 1 d . . . . .
C1 C 0.7034(2) 0.56407(12) 0.74211(8) 0.0249(5) Uani 1 1 d . . . . .
C2 C 0.5652(2) 0.55909(12) 0.74302(8) 0.0248(5) Uani 1 1 d . . . . .
C3 C 0.4978(3) 0.54538(14) 0.77850(8) 0.0310(6) Uani 1 1 d . . . . .
H3 H 0.543958 0.541550 0.807516 0.037 Uiso 1 1 calc R U . . .
C4 C 0.3630(3) 0.53710(14) 0.77219(9) 0.0319(6) Uani 1 1 d . . . . .
C5 C 0.2988(2) 0.54545(14) 0.72917(9) 0.0298(6) Uani 1 1 d . . . . .
H5 H 0.206998 0.541307 0.723837 0.036 Uiso 1 1 calc R U . . .
C6 C 0.3680(2) 0.55980(12) 0.69401(8) 0.0243(5) Uani 1 1 d . . . . .
C7 C 0.3222(2) 0.56563(12) 0.64721(8) 0.0248(5) Uani 1 1 d . . . . .
C8 C 0.3860(2) 0.57844(12) 0.57390(8) 0.0237(5) Uani 1 1 d . . . . .
H8A H 0.329880 0.541823 0.563981 0.028 Uiso 1 1 calc R U . . .
H8B H 0.467594 0.573963 0.560528 0.028 Uiso 1 1 calc R U . . .
C9 C 0.3177(3) 0.63924(12) 0.55627(8) 0.0281(5) Uani 1 1 d . . . . .
H9A H 0.235297 0.643368 0.569205 0.034 Uiso 1 1 calc R U . . .
H9B H 0.295595 0.635493 0.523650 0.034 Uiso 1 1 calc R U . . .
C10 C 0.3977(3) 0.69955(12) 0.56656(8) 0.0288(6) Uani 1 1 d . . . . .
H10A H 0.478555 0.696341 0.552605 0.035 Uiso 1 1 calc R U . . .
H10B H 0.347762 0.736274 0.553104 0.035 Uiso 1 1 calc R U . . .
C11 C 0.3388(2) 0.72853(13) 0.63823(9) 0.0286(6) Uani 1 1 d . . . . .
C12 C 0.3844(2) 0.73591(12) 0.68459(8) 0.0264(5) Uani 1 1 d . . . . .
C13 C 0.3152(3) 0.75144(14) 0.71933(9) 0.0337(6) Uani 1 1 d . . . . .
H13 H 0.224097 0.758120 0.713515 0.040 Uiso 1 1 calc R U . . .
C14 C 0.3780(3) 0.75735(15) 0.76271(9) 0.0356(7) Uani 1 1 d . . . . .
C15 C 0.5122(3) 0.74759(14) 0.76952(9) 0.0313(6) Uani 1 1 d . . . . .
H15 H 0.557800 0.751115 0.798640 0.038 Uiso 1 1 calc R U . . .
C16 C 0.5797(2) 0.73283(12) 0.73434(8) 0.0244(5) Uani 1 1 d . . . . .
C17 C 0.7172(2) 0.72489(12) 0.73425(8) 0.0233(5) Uani 1 1 d . . . . .
C18 C 0.8866(2) 0.69902(12) 0.68996(8) 0.0247(5) Uani 1 1 d . . . . .
H18A H 0.937869 0.735937 0.702429 0.030 Uiso 1 1 calc R U . . .
H18B H 0.895969 0.696323 0.657963 0.030 Uiso 1 1 calc R U . . .
C19 C 0.9424(2) 0.63920(12) 0.71293(8) 0.0254(5) Uani 1 1 d . . . . .
H19A H 0.937189 0.642901 0.745180 0.031 Uiso 1 1 calc R U . . .
H19B H 1.035381 0.635982 0.708993 0.031 Uiso 1 1 calc R U . . .
C20 C 0.8733(2) 0.57818(12) 0.69563(8) 0.0235(5) Uani 1 1 d . . . . .
H20A H 0.880638 0.573972 0.663554 0.028 Uiso 1 1 calc R U . . .
H20B H 0.918617 0.541528 0.711043 0.028 Uiso 1 1 calc R U . . .
C21 C 0.7963(3) 0.55202(15) 0.78351(9) 0.0329(6) Uani 1 1 d . . . . .
H21A H 0.882680 0.542601 0.775407 0.049 Uiso 1 1 calc R U . . .
H21B H 0.765703 0.515854 0.799596 0.049 Uiso 1 1 calc R U . . .
H21C H 0.801139 0.589761 0.802523 0.049 Uiso 1 1 calc R U . . .
C22 C 0.2908(3) 0.51596(19) 0.81088(10) 0.0494(8) Uani 1 1 d . U . . .
C23 C 0.3270(5) 0.4423(3) 0.82036(19) 0.0707(15) Uani 0.75 1 d . U P C 1
H23A H 0.421459 0.437862 0.827104 0.106 Uiso 0.75 1 calc R U P C 1
H23B H 0.295910 0.417035 0.794027 0.106 Uiso 0.75 1 calc R U P C 1
H23C H 0.285614 0.427401 0.845702 0.106 Uiso 0.75 1 calc R U P C 1
C23* C 0.355(2) 0.5127(11) 0.8512(7) 0.063(3) Uani 0.25 1 d . U P C 2
H23D H 0.397366 0.553463 0.858909 0.095 Uiso 0.25 1 calc R U P C 2
H23E H 0.420730 0.479217 0.852236 0.095 Uiso 0.25 1 calc R U P C 2
H23F H 0.294272 0.502991 0.872508 0.095 Uiso 0.25 1 calc R U P C 2
C24 C 0.3475(7) 0.5483(4) 0.8547(2) 0.0739(19) Uani 0.75 1 d . U P C 1
H24A H 0.304524 0.531602 0.879157 0.111 Uiso 0.75 1 calc R U P C 1
H24B H 0.333084 0.594233 0.852217 0.111 Uiso 0.75 1 calc R U P C 1
H24C H 0.440951 0.539794 0.860540 0.111 Uiso 0.75 1 calc R U P C 1
C24* C 0.1770(12) 0.5766(7) 0.8140(4) 0.044(2) Uani 0.25 1 d . U P C 2
H24D H 0.115511 0.563888 0.834289 0.065 Uiso 0.25 1 calc R U P C 2
H24E H 0.129899 0.584392 0.784378 0.065 Uiso 0.25 1 calc R U P C 2
H24F H 0.221998 0.615443 0.825052 0.065 Uiso 0.25 1 calc R U P C 2
C25 C 0.1487(4) 0.5192(3) 0.80162(15) 0.0481(10) Uani 0.75 1 d . U P C 1
H25A H 0.110476 0.506045 0.828058 0.072 Uiso 0.75 1 calc R U P C 1
H25B H 0.118442 0.490926 0.776796 0.072 Uiso 0.75 1 calc R U P C 1
H25C H 0.122282 0.562855 0.793815 0.072 Uiso 0.75 1 calc R U P C 1
C25* C 0.1986(16) 0.4631(8) 0.7945(5) 0.063(3) Uani 0.25 1 d . U P C 2
H25D H 0.246303 0.429744 0.780944 0.095 Uiso 0.25 1 calc R U P C 2
H25E H 0.130016 0.479883 0.772285 0.095 Uiso 0.25 1 calc R U P C 2
H25F H 0.159488 0.445383 0.819493 0.095 Uiso 0.25 1 calc R U P C 2
C26 C 0.1805(2) 0.55577(15) 0.63022(9) 0.0332(6) Uani 1 1 d . . . . .
H26A H 0.133458 0.595832 0.631965 0.050 Uiso 1 1 calc R U . . .
H26B H 0.143981 0.523654 0.648415 0.050 Uiso 1 1 calc R U . . .
H26C H 0.171950 0.541435 0.599261 0.050 Uiso 1 1 calc R U . . .
C27 C 0.1992(3) 0.74291(15) 0.62091(10) 0.0391(7) Uani 1 1 d . . . . .
H27A H 0.190928 0.749780 0.588730 0.059 Uiso 1 1 calc R U . . .
H27B H 0.171497 0.781201 0.635431 0.059 Uiso 1 1 calc R U . . .
H27C H 0.144304 0.707103 0.627326 0.059 Uiso 1 1 calc R U . . .
C28 C 0.3071(7) 0.7897(3) 0.7981(3) 0.0380(14) Uani 0.5 1 d D U P D 1
C28* C 0.2974(7) 0.7640(3) 0.8032(3) 0.0365(14) Uani 0.5 1 d D U P D 2
C29 C 0.3288(8) 0.8625(3) 0.8009(2) 0.0528(16) Uani 0.5 1 d D U P D 1
H29A H 0.422075 0.871439 0.806764 0.079 Uiso 0.5 1 calc R U P D 1
H29B H 0.292947 0.882088 0.772642 0.079 Uiso 0.5 1 calc R U P D 1
H29C H 0.285096 0.879953 0.824947 0.079 Uiso 0.5 1 calc R U P D 1
C29* C 0.2277(8) 0.8272(4) 0.7956(2) 0.0548(16) Uani 0.5 1 d D U P D 2
H29D H 0.170742 0.826062 0.767202 0.082 Uiso 0.5 1 calc R U P D 2
H29E H 0.175618 0.835119 0.819755 0.082 Uiso 0.5 1 calc R U P D 2
H29F H 0.291774 0.861228 0.794885 0.082 Uiso 0.5 1 calc R U P D 2
C30 C 0.1607(6) 0.7790(4) 0.7889(2) 0.0550(16) Uani 0.5 1 d D U P D 1
H30A H 0.127100 0.798160 0.760305 0.083 Uiso 0.5 1 calc R U P D 1
H30B H 0.142519 0.733393 0.788013 0.083 Uiso 0.5 1 calc R U P D 1
H30C H 0.118429 0.798705 0.812579 0.083 Uiso 0.5 1 calc R U P D 1
C30* C 0.1948(7) 0.7116(4) 0.8030(2) 0.0570(17) Uani 0.5 1 d D U P D 2
H30D H 0.143224 0.718785 0.827458 0.086 Uiso 0.5 1 calc R U P D 2
H30E H 0.237883 0.670247 0.806863 0.086 Uiso 0.5 1 calc R U P D 2
H30F H 0.137579 0.712324 0.774695 0.086 Uiso 0.5 1 calc R U P D 2
C31 C 0.3575(14) 0.7596(8) 0.8428(4) 0.039(2) Uani 0.5 1 d D U P D 1
H31A H 0.451587 0.766138 0.849099 0.059 Uiso 0.5 1 calc R U P D 1
H31B H 0.314666 0.779328 0.866293 0.059 Uiso 0.5 1 calc R U P D 1
H31C H 0.338756 0.714016 0.841727 0.059 Uiso 0.5 1 calc R U P D 1
C31* C 0.3854(13) 0.7673(8) 0.8476(4) 0.037(2) Uani 0.5 1 d D U P D 2
H31D H 0.431296 0.726845 0.853157 0.055 Uiso 0.5 1 calc R U P D 2
H31E H 0.448679 0.801578 0.846688 0.055 Uiso 0.5 1 calc R U P D 2
H31F H 0.332523 0.775470 0.871559 0.055 Uiso 0.5 1 calc R U P D 2
C32 C 0.8090(2) 0.73542(14) 0.77620(8) 0.0289(6) Uani 1 1 d . . . . .
H32A H 0.812698 0.697044 0.794559 0.043 Uiso 1 1 calc R U . . .
H32B H 0.778171 0.771078 0.792732 0.043 Uiso 1 1 calc R U . . .
H32C H 0.895870 0.744986 0.768623 0.043 Uiso 1 1 calc R U . . .
C33 C 0.5060(2) 0.43776(11) 0.59906(8) 0.0200(5) Uani 1 1 d . . . . .
C34 C 0.3891(3) 0.42453(13) 0.61573(8) 0.0272(5) Uani 1 1 d . . . . .
H34 H 0.381250 0.434045 0.645871 0.033 Uiso 1 1 calc R U . . .
C35 C 0.2847(3) 0.39781(13) 0.58902(9) 0.0305(6) Uani 1 1 d . . . . .
H35 H 0.206711 0.388784 0.601072 0.037 Uiso 1 1 calc R U . . .
C36 C 0.2936(3) 0.38414(13) 0.54469(9) 0.0296(6) Uani 1 1 d . . . . .
H36 H 0.222912 0.364861 0.526529 0.035 Uiso 1 1 calc R U . . .
C37 C 0.4070(3) 0.39905(13) 0.52738(8) 0.0298(6) Uani 1 1 d . . . . .
H37 H 0.413303 0.390791 0.496948 0.036 Uiso 1 1 calc R U . . .
C38 C 0.5112(2) 0.42580(12) 0.55391(8) 0.0259(5) Uani 1 1 d . . . . .
H38 H 0.587563 0.436278 0.541307 0.031 Uiso 1 1 calc R U . . .
C39 C 0.7712(2) 0.45972(12) 0.60094(8) 0.0231(5) Uani 1 1 d . . . . .
C40 C 0.8268(2) 0.50647(13) 0.57754(9) 0.0279(5) Uani 1 1 d . . . . .
H40 H 0.801805 0.549533 0.580077 0.033 Uiso 1 1 calc R U . . .
C41 C 0.9200(3) 0.49010(15) 0.55018(10) 0.0372(7) Uani 1 1 d . . . . .
H41 H 0.959202 0.522183 0.534397 0.045 Uiso 1 1 calc R U . . .
C42 C 0.9553(3) 0.42740(16) 0.54599(10) 0.0411(7) Uani 1 1 d . . . . .
H42 H 1.018348 0.416601 0.527177 0.049 Uiso 1 1 calc R U . . .
C43 C 0.8997(3) 0.38039(14) 0.56888(10) 0.0360(6) Uani 1 1 d . . . . .
H43 H 0.924107 0.337321 0.565832 0.043 Uiso 1 1 calc R U . . .
C44 C 0.8083(3) 0.39638(13) 0.59631(9) 0.0304(6) Uani 1 1 d . . . . .
H44 H 0.770243 0.364065 0.612220 0.037 Uiso 1 1 calc R U . . .
C45 C 0.6834(3) 0.43175(12) 0.68398(8) 0.0261(5) Uani 1 1 d . . . . .
C46 C 0.5925(3) 0.41873(13) 0.71312(8) 0.0302(6) Uani 1 1 d . . . . .
H46 H 0.503256 0.427733 0.704315 0.036 Uiso 1 1 calc R U . . .
C47 C 0.6318(3) 0.39275(14) 0.75483(9) 0.0386(7) Uani 1 1 d . . . . .
H47 H 0.568556 0.383071 0.773836 0.046 Uiso 1 1 calc R U . . .
C48 C 0.7613(3) 0.38084(15) 0.76899(10) 0.0440(8) Uani 1 1 d . . . . .
H48 H 0.787413 0.363846 0.797756 0.053 Uiso 1 1 calc R U . . .
C49 C 0.8525(3) 0.39389(13) 0.74090(10) 0.0406(7) Uani 1 1 d . . . . .
H49 H 0.941817 0.385704 0.750321 0.049 Uiso 1 1 calc R U . . .
C50 C 0.8140(3) 0.41904(12) 0.69876(9) 0.0321(6) Uani 1 1 d . . . . .
H50 H 0.877692 0.427695 0.679736 0.039 Uiso 1 1 calc R U . . .
C51 C 0.6712(2) 0.62732(11) 0.61325(8) 0.0201(5) Uani 1 1 d . . . . .
C52 C 0.7126(2) 0.67091(11) 0.59103(8) 0.0224(5) Uani 1 1 d . . . . .
C53 C 0.7830(2) 0.70043(11) 0.55833(7) 0.0219(5) Uani 1 1 d . . . . .
C54 C 0.9095(2) 0.68065(12) 0.55328(8) 0.0225(5) Uani 1 1 d . . . . .
H54 H 0.948702 0.647426 0.571470 0.027 Uiso 1 1 calc R U . . .
C55 C 0.9783(3) 0.70891(13) 0.52212(8) 0.0280(5) Uani 1 1 d . . . . .
H55 H 1.063889 0.694880 0.519375 0.034 Uiso 1 1 calc R U . . .
C56 C 0.9233(3) 0.75745(13) 0.49492(8) 0.0322(6) Uani 1 1 d D . . . .
C57 C 0.7981(3) 0.77701(13) 0.49915(9) 0.0355(6) Uani 1 1 d . . . . .
H57 H 0.758745 0.809628 0.480413 0.043 Uiso 1 1 calc R U . . .
C58 C 0.7298(3) 0.74947(12) 0.53040(9) 0.0299(6) Uani 1 1 d . . . . .
H58 H 0.644601 0.764133 0.533035 0.036 Uiso 1 1 calc R U . . .
C59 C 0.9920(16) 0.7925(7) 0.4624(5) 0.046(2) Uani 0.5 1 d . U P B 1
H59A H 1.079095 0.774600 0.462248 0.068 Uiso 0.5 1 calc R U P B 1
H59B H 0.943043 0.788553 0.432634 0.068 Uiso 0.5 1 calc R U P B 1
H59C H 0.999122 0.837370 0.470746 0.068 Uiso 0.5 1 calc R U P B 1
C59* C 0.9686(8) 0.8337(4) 0.4413(2) 0.0595(14) Uani 0.5 1 d D U P B 2
H59D H 0.884109 0.827261 0.421440 0.071 Uiso 0.25 1 d . U P E 2
H59E H 0.958150 0.869361 0.461490 0.071 Uiso 0.25 1 d . U P F 2
H59F H 1.024448 0.842669 0.417900 0.071 Uiso 0.25 1 d . U P G 2
H59G H 0.876559 0.828921 0.426559 0.071 Uiso 0.25 1 d . U P H 2
C60' C 0.9795(19) 0.8921(8) 0.4774(6) 0.071(3) Uani 0.25 1 d . U P B 2
H60A H 0.929234 0.881639 0.501581 0.107 Uiso 0.25 1 calc R U P B 2
H60B H 0.944996 0.931048 0.462588 0.107 Uiso 0.25 1 calc R U P B 2
H60C H 1.070738 0.898568 0.489421 0.107 Uiso 0.25 1 calc R U P B 2
C60* C 1.0845(14) 0.8449(8) 0.4132(5) 0.064(3) Uani 0.25 1 d D U P B 2
H60D H 1.165447 0.850349 0.433370 0.097 Uiso 0.25 1 calc R U P B 2
H60E H 1.067514 0.883090 0.394979 0.097 Uiso 0.25 1 calc R U P B 2
H60F H 1.092518 0.808212 0.393917 0.097 Uiso 0.25 1 calc R U P B 2
C62 C 0.6462(3) 0.79627(12) 0.62888(9) 0.0322(5) Uani 1 1 d D U . . .
C63 C 0.7766(9) 0.8139(5) 0.6260(4) 0.0349(9) Uani 0.5 1 d D U P A 1
H63 H 0.840905 0.781573 0.628339 0.042 Uiso 0.5 1 calc R U P A 1
C63* C 0.7653(10) 0.8214(5) 0.6210(4) 0.0352(9) Uani 0.5 1 d D U P A 2
H63* H 0.837550 0.793489 0.622312 0.042 Uiso 0.5 1 calc R U P A 2
C64 C 0.8153(8) 0.8764(4) 0.6200(3) 0.0391(9) Uani 0.5 1 d D U P A 1
H64 H 0.904016 0.886397 0.618761 0.047 Uiso 0.5 1 calc R U P A 1
C64* C 0.7845(8) 0.8852(4) 0.6111(3) 0.0385(9) Uani 0.5 1 d D U P A 2
H64* H 0.868188 0.899010 0.605777 0.046 Uiso 0.5 1 calc R U P A 2
C65 C 0.7212(7) 0.9237(3) 0.6158(3) 0.0438(8) Uani 0.5 1 d D U P A 1
C65* C 0.6820(7) 0.9293(4) 0.6090(3) 0.0434(8) Uani 0.5 1 d D U P A 2
C66 C 0.5933(8) 0.9094(5) 0.6190(4) 0.0411(9) Uani 0.5 1 d D U P A 1
H66 H 0.530001 0.942169 0.616862 0.049 Uiso 0.5 1 calc R U P A 1
C66* C 0.5616(8) 0.9058(5) 0.6158(4) 0.0415(9) Uani 0.5 1 d D U P A 2
H66* H 0.488796 0.933420 0.613632 0.050 Uiso 0.5 1 calc R U P A 2
C67 C 0.5563(13) 0.8461(5) 0.6254(9) 0.0376(9) Uani 0.5 1 d D U P A 1
H67 H 0.467589 0.836978 0.627351 0.045 Uiso 0.5 1 calc R U P A 1
C67* C 0.5463(14) 0.8413(5) 0.6257(9) 0.0373(9) Uani 0.5 1 d D U P A 2
H67* H 0.462378 0.827323 0.630701 0.045 Uiso 0.5 1 calc R U P A 2
C68 C 0.6769(8) 1.0328(3) 0.6034(3) 0.0681(14) Uani 0.5 1 d D U P A 1
H68A H 0.620231 1.037307 0.627061 0.082 Uiso 0.5 1 calc R U P A 1
H68B H 0.622760 1.024079 0.574720 0.082 Uiso 0.5 1 calc R U P A 1
C68* C 0.7043(8) 0.9949(3) 0.5982(2) 0.0475(13) Uani 0.5 1 d . U P A 2
H68C H 0.796223 1.000888 0.594897 0.071 Uiso 0.5 1 calc R U P A 2
H68D H 0.650737 1.005828 0.570205 0.071 Uiso 0.5 1 calc R U P A 2
H68E H 0.681102 1.022295 0.621990 0.071 Uiso 0.5 1 calc R U P A 2
C69 C 0.7647(9) 1.0930(4) 0.6004(3) 0.079(2) Uani 0.5 1 d D U P A 1
H69A H 0.812496 1.101923 0.629779 0.119 Uiso 0.5 1 calc R U P A 1
H69B H 0.710096 1.129445 0.590483 0.119 Uiso 0.5 1 calc R U P A 1
H69C H 0.826480 1.084997 0.579202 0.119 Uiso 0.5 1 calc R U P A 1
O2 O 0.4948(14) 0.8285(5) 0.4509(4) 0.132(2) Uani 0.55 1 d D U P I 1
O2* O 0.5226(18) 0.8440(6) 0.4413(4) 0.128(2) Uani 0.45 1 d D U P J 2
C70 C 0.4717(8) 0.7463(3) 0.4028(2) 0.126(2) Uani 1 1 d . U . . .
H70A H 0.431291 0.705230 0.394597 0.190 Uiso 0.55 1 calc R U P K 1
H70B H 0.446935 0.777010 0.378925 0.190 Uiso 0.55 1 calc R U P K 1
H70C H 0.566370 0.741548 0.407288 0.190 Uiso 0.55 1 calc R U P K 1
H70D H 0.466874 0.726357 0.373444 0.190 Uiso 0.45 1 calc R U P L 2
H70E H 0.534175 0.723278 0.423909 0.190 Uiso 0.45 1 calc R U P L 2
H70F H 0.385859 0.745132 0.412950 0.190 Uiso 0.45 1 calc R U P L 2
C71 C 0.4295(13) 0.7680(5) 0.4421(4) 0.125(2) Uani 0.55 1 d D U P I 1
H71A H 0.454190 0.737769 0.466705 0.150 Uiso 0.55 1 calc R U P I 1
H71B H 0.333984 0.773459 0.438158 0.150 Uiso 0.55 1 calc R U P I 1
C71* C 0.5116(18) 0.8091(7) 0.4000(4) 0.129(2) Uani 0.45 1 d D U P J 2
H71C H 0.449115 0.831434 0.377879 0.154 Uiso 0.45 1 calc R U P J 2
H71D H 0.597130 0.809625 0.388816 0.154 Uiso 0.45 1 calc R U P J 2
C72 C 0.4443(13) 0.8571(6) 0.4899(4) 0.139(3) Uani 0.55 1 d D U P I 1
H72A H 0.455681 0.828944 0.516257 0.167 Uiso 0.55 1 calc R U P I 1
H72B H 0.352270 0.870211 0.483311 0.167 Uiso 0.55 1 calc R U P I 1
C72* C 0.5855(16) 0.9037(6) 0.4385(5) 0.137(3) Uani 0.45 1 d D U P J 2
H72C H 0.523669 0.931411 0.419756 0.164 Uiso 0.45 1 calc R U P J 2
H72D H 0.659709 0.896470 0.421597 0.164 Uiso 0.45 1 calc R U P J 2
C73 C 0.5390(15) 0.9148(6) 0.4949(5) 0.150(4) Uani 0.55 1 d D U P I 1
H73A H 0.544807 0.933179 0.465522 0.224 Uiso 0.55 1 calc R U P I 1
H73B H 0.625288 0.900606 0.508117 0.224 Uiso 0.55 1 calc R U P I 1
H73C H 0.506463 0.946847 0.514051 0.224 Uiso 0.55 1 calc R U P I 1
C73* C 0.637(2) 0.9424(8) 0.4793(5) 0.150(4) Uani 0.45 1 d D U P J 2
H73D H 0.725876 0.956586 0.476579 0.225 Uiso 0.45 1 calc R U P J 2
H73E H 0.638133 0.916046 0.505911 0.225 Uiso 0.45 1 calc R U P J 2
H73F H 0.581399 0.979359 0.481559 0.225 Uiso 0.45 1 calc R U P J 2
O3 O 1.0557(17) 0.9465(5) 0.5108(3) 0.269(8) Uani 0.5 1 d G U P M -1
C74 C 1.241(2) 0.8873(9) 0.5397(5) 0.265(9) Uani 0.5 1 d G U P M -1
H74A H 1.279889 0.862737 0.565504 0.397 Uiso 0.5 1 calc R U P M -1
H74B H 1.231371 0.860207 0.513287 0.397 Uiso 0.5 1 calc R U P M -1
H74C H 1.297530 0.923329 0.535065 0.397 Uiso 0.5 1 calc R U P M -1
C75 C 1.112(2) 0.9111(7) 0.5479(3) 0.263(8) Uani 0.5 1 d G U P M -1
H75A H 1.054847 0.874862 0.552931 0.315 Uiso 0.5 1 calc R U P M -1
H75B H 1.121161 0.938131 0.574761 0.315 Uiso 0.5 1 calc R U P M -1
C76 C 0.9252(17) 0.9640(8) 0.5143(6) 0.278(8) Uani 0.5 1 d G U P M -1
H76A H 0.919226 0.982085 0.544092 0.334 Uiso 0.5 1 calc R U P M -1
H76B H 0.868420 0.926109 0.510378 0.334 Uiso 0.5 1 calc R U P M -1
C77 C 0.882(2) 1.0121(8) 0.4791(6) 0.294(9) Uani 0.5 1 d G U P M -1
H77A H 0.792300 1.024552 0.481160 0.442 Uiso 0.5 1 calc R U P M -1
H77B H 0.938571 1.049526 0.483341 0.442 Uiso 0.5 1 calc R U P M -1
H77C H 0.887924 0.993726 0.449733 0.442 Uiso 0.5 1 calc R U P M -1

loop_
_atom_site_aniso_label
_atom_site_aniso_U_11
_atom_site_aniso_U_22
_atom_site_aniso_U_33
_atom_site_aniso_U_23
_atom_site_aniso_U_13
_atom_site_aniso_U_12
Fe1 0.02003(17) 0.02348(17) 0.01755(16) -0.00735(13) 0.00127(13) 0.00071(13)
Fe2 0.01475(16) 0.02422(17) 0.01611(15) -0.00346(13) 0.00264(12) -0.00125(13)
P1 0.0172(3) 0.0209(3) 0.0180(3) -0.0001(2) 0.0036(2) -0.0021(2)
O1 0.076(2) 0.0418(17) 0.0585(19) -0.0071(16) -0.0001(18) 0.0021(18)
O1* 0.065(3) 0.057(4) 0.039(2) 0.009(3) 0.011(2) -0.009(3)
N1 0.0159(9) 0.0275(10) 0.0212(9) -0.0035(8) 0.0020(8) -0.0028(8)
N2 0.0152(9) 0.0300(11) 0.0194(9) -0.0042(8) 0.0034(8) -0.0028(8)
N3 0.0204(10) 0.0258(10) 0.0184(9) -0.0070(8) 0.0011(8) 0.0019(8)
N4 0.0275(11) 0.0285(11) 0.0206(10) -0.0108(8) -0.0021(8) 0.0061(9)
N5 0.0180(10) 0.0284(11) 0.0210(10) -0.0106(8) 0.0000(8) 0.0015(8)
N6 0.0197(10) 0.0262(10) 0.0217(10) -0.0073(8) 0.0033(8) -0.0025(8)
C1 0.0195(12) 0.0334(14) 0.0209(11) -0.0017(10) -0.0012(9) -0.0041(10)
C2 0.0207(12) 0.0348(14) 0.0185(11) -0.0035(10) 0.0015(9) -0.0049(10)
C3 0.0257(13) 0.0493(17) 0.0179(11) -0.0029(11) 0.0023(10) -0.0066(12)
C4 0.0244(13) 0.0492(17) 0.0234(12) -0.0042(11) 0.0078(10) -0.0063(12)
C5 0.0166(12) 0.0459(16) 0.0279(13) -0.0082(11) 0.0063(10) -0.0053(11)
C6 0.0158(11) 0.0349(13) 0.0225(12) -0.0083(10) 0.0030(9) -0.0012(10)
C7 0.0164(11) 0.0347(14) 0.0233(12) -0.0096(10) 0.0019(9) 0.0007(10)
C8 0.0233(12) 0.0294(13) 0.0179(11) -0.0084(9) 0.0011(9) 0.0021(10)
C9 0.0290(13) 0.0336(14) 0.0198(11) -0.0096(10) -0.0044(10) 0.0065(11)
C10 0.0324(14) 0.0307(13) 0.0214(12) -0.0081(10) -0.0034(10) 0.0084(11)
C11 0.0225(13) 0.0339(14) 0.0274(13) -0.0146(11) -0.0044(10) 0.0067(10)
C12 0.0198(12) 0.0326(13) 0.0255(12) -0.0124(10) -0.0026(10) 0.0054(10)
C13 0.0168(12) 0.0511(17) 0.0321(14) -0.0201(12) -0.0012(11) 0.0042(11)
C14 0.0225(13) 0.0558(18) 0.0290(14) -0.0219(13) 0.0050(11) 0.0008(12)
C15 0.0213(13) 0.0498(17) 0.0220(12) -0.0147(11) 0.0001(10) -0.0007(11)
C16 0.0195(12) 0.0327(13) 0.0202(11) -0.0106(10) 0.0001(9) -0.0010(10)
C17 0.0198(12) 0.0294(13) 0.0204(11) -0.0080(9) 0.0010(9) -0.0020(9)
C18 0.0170(11) 0.0319(13) 0.0258(12) -0.0083(10) 0.0051(9) -0.0057(10)
C19 0.0138(11) 0.0346(13) 0.0281(12) -0.0076(10) 0.0035(9) -0.0031(10)
C20 0.0165(11) 0.0274(12) 0.0265(12) -0.0022(10) 0.0031(9) -0.0021(9)
C21 0.0239(13) 0.0493(17) 0.0239(13) 0.0057(12) -0.0031(10) -0.0088(12)
C22 0.0352(16) 0.085(2) 0.0312(14) 0.0005(15) 0.0171(13) -0.0158(16)
C23 0.058(3) 0.093(4) 0.067(3) 0.040(3) 0.030(2) 0.008(3)
C23* 0.048(5) 0.104(6) 0.042(5) 0.020(6) 0.020(4) -0.007(6)
C24 0.062(3) 0.130(5) 0.034(2) -0.016(3) 0.022(2) -0.033(4)
C24* 0.030(5) 0.070(6) 0.037(5) 0.005(5) 0.024(4) 0.006(5)
C25 0.029(2) 0.074(3) 0.044(2) 0.009(2) 0.0182(18) 0.002(2)
C25* 0.059(5) 0.083(5) 0.054(5) 0.011(5) 0.032(4) -0.011(5)
C26 0.0164(12) 0.0543(18) 0.0286(13) -0.0107(12) 0.0012(10) -0.0008(11)
C27 0.0280(14) 0.0515(18) 0.0345(15) -0.0215(13) -0.0086(12) 0.0149(13)
C28 0.024(2) 0.063(4) 0.028(2) -0.016(3) 0.008(2) 0.003(3)
C28* 0.025(2) 0.057(4) 0.028(2) -0.016(3) 0.007(2) 0.007(3)
C29 0.062(4) 0.057(4) 0.045(3) -0.014(3) 0.030(3) 0.017(3)
C29* 0.058(3) 0.071(4) 0.036(3) -0.016(3) 0.007(3) 0.029(3)
C30 0.032(3) 0.092(4) 0.044(3) -0.023(3) 0.015(2) -0.001(3)
C30* 0.037(3) 0.089(5) 0.051(3) -0.023(3) 0.027(3) -0.019(3)
C31 0.030(5) 0.058(4) 0.032(4) -0.007(3) 0.013(3) -0.003(4)
C31* 0.027(5) 0.062(5) 0.023(3) -0.009(3) 0.009(3) 0.001(3)
C32 0.0211(12) 0.0409(15) 0.0242(12) -0.0114(11) 0.0004(10) -0.0018(11)
C33 0.0207(11) 0.0194(11) 0.0198(11) -0.0001(9) 0.0022(9) -0.0028(9)
C34 0.0278(13) 0.0361(14) 0.0181(11) 0.0023(10) 0.0048(10) -0.0090(11)
C35 0.0246(13) 0.0395(15) 0.0269(13) 0.0014(11) 0.0015(10) -0.0111(11)
C36 0.0294(14) 0.0309(13) 0.0270(13) -0.0068(11) -0.0018(11) -0.0051(11)
C37 0.0318(14) 0.0377(15) 0.0197(12) -0.0081(10) 0.0021(10) 0.0016(11)
C38 0.0257(13) 0.0309(13) 0.0221(12) -0.0023(10) 0.0072(10) -0.0001(10)
C39 0.0173(11) 0.0262(12) 0.0262(12) -0.0039(10) 0.0043(9) 0.0004(9)
C40 0.0259(13) 0.0280(13) 0.0314(13) -0.0063(10) 0.0101(11) -0.0013(10)
C41 0.0341(15) 0.0430(16) 0.0381(15) -0.0067(13) 0.0182(13) -0.0049(13)
C42 0.0307(15) 0.0538(19) 0.0410(16) -0.0132(14) 0.0133(13) 0.0088(13)
C43 0.0320(15) 0.0343(14) 0.0413(16) -0.0058(12) 0.0030(12) 0.0125(12)
C44 0.0293(14) 0.0278(13) 0.0342(14) -0.0021(11) 0.0040(11) 0.0041(11)
C45 0.0285(13) 0.0228(12) 0.0253(12) 0.0026(10) -0.0027(10) -0.0036(10)
C46 0.0351(15) 0.0306(14) 0.0238(12) 0.0061(10) 0.0001(11) -0.0063(11)
C47 0.0494(18) 0.0361(16) 0.0292(14) 0.0102(12) 0.0010(13) -0.0104(13)
C48 0.059(2) 0.0353(15) 0.0330(15) 0.0157(13) -0.0117(14) -0.0109(14)
C49 0.0417(17) 0.0291(15) 0.0452(17) 0.0123(13) -0.0166(14) -0.0059(12)
C50 0.0316(14) 0.0265(13) 0.0363(14) 0.0044(11) -0.0032(12) -0.0039(11)
C51 0.0184(11) 0.0225(11) 0.0192(11) -0.0074(9) 0.0016(9) 0.0009(9)
C52 0.0233(12) 0.0234(12) 0.0203(11) -0.0064(9) 0.0022(9) -0.0011(9)
C53 0.0282(13) 0.0206(11) 0.0170(10) -0.0066(9) 0.0031(9) -0.0038(9)
C54 0.0261(12) 0.0242(12) 0.0162(10) -0.0020(9) -0.0005(9) -0.0055(10)
C55 0.0276(13) 0.0371(14) 0.0190(11) -0.0038(10) 0.0022(10) -0.0095(11)
C56 0.0450(17) 0.0338(14) 0.0182(12) -0.0019(10) 0.0062(11) -0.0141(12)
C57 0.0538(19) 0.0257(13) 0.0261(13) 0.0060(11) 0.0014(13) 0.0007(12)
C58 0.0354(15) 0.0255(13) 0.0289(13) -0.0007(10) 0.0039(11) 0.0033(11)
C59 0.060(4) 0.056(5) 0.023(3) 0.008(3) 0.016(3) -0.013(4)
C59* 0.070(3) 0.060(4) 0.049(3) 0.014(2) 0.008(2) -0.014(3)
C60' 0.083(6) 0.068(6) 0.062(6) 0.009(5) 0.005(5) -0.015(5)
C60* 0.074(6) 0.062(6) 0.058(5) 0.026(5) 0.012(5) -0.018(5)
C62 0.0475(13) 0.0258(11) 0.0231(10) -0.0086(9) 0.0040(10) -0.0008(10)
C63 0.0508(18) 0.0250(17) 0.0295(19) -0.0062(15) 0.0071(15) -0.0038(15)
C63* 0.0512(18) 0.0255(17) 0.0293(19) -0.0057(15) 0.0073(15) -0.0032(15)
C64 0.0546(19) 0.0271(16) 0.0355(18) -0.0052(15) 0.0049(16) -0.0011(15)
C64* 0.0552(19) 0.0262(16) 0.0338(18) -0.0038(15) 0.0046(16) -0.0029(15)
C65 0.0607(19) 0.0281(14) 0.0413(16) -0.0049(13) 0.0012(15) -0.0011(15)
C65* 0.0610(19) 0.0279(14) 0.0394(16) -0.0038(13) -0.0004(15) 0.0004(15)
C66 0.057(2) 0.0267(14) 0.0375(15) -0.0067(14) -0.0004(17) 0.0014(17)
C66* 0.058(2) 0.0274(14) 0.0375(15) -0.0059(14) -0.0007(17) 0.0001(17)
C67 0.0536(19) 0.0270(16) 0.0309(15) -0.0074(16) 0.0004(17) 0.0006(16)
C67* 0.0538(19) 0.0263(16) 0.0306(15) -0.0072(16) 0.0007(17) 0.0000(16)
C68 0.087(3) 0.051(2) 0.060(3) 0.002(2) -0.009(2) 0.004(3)
C68* 0.073(3) 0.024(2) 0.038(2) 0.005(2) -0.024(2) 0.008(2)
C69 0.103(5) 0.042(3) 0.083(5) 0.014(3) -0.022(4) -0.003(4)
O2 0.174(5) 0.104(3) 0.105(3) -0.019(3) -0.026(3) 0.054(3)
O2* 0.170(5) 0.100(3) 0.103(4) -0.016(3) -0.024(3) 0.048(3)
C70 0.172(5) 0.093(3) 0.103(3) -0.006(3) -0.024(4) 0.023(3)
C71 0.168(5) 0.097(3) 0.101(4) -0.011(3) -0.018(4) 0.044(4)
C71* 0.172(5) 0.099(4) 0.104(4) -0.014(3) -0.022(4) 0.041(4)
C72 0.182(6) 0.110(4) 0.114(4) -0.017(4) -0.028(4) 0.054(4)
C72* 0.180(6) 0.105(4) 0.114(4) -0.017(4) -0.023(4) 0.049(4)
C73 0.196(8) 0.109(6) 0.128(6) -0.018(5) -0.038(6) 0.046(6)
C73* 0.197(9) 0.110(7) 0.133(7) -0.029(6) -0.021(7) 0.050(7)
O3 0.52(3) 0.162(10) 0.109(6) -0.027(6) -0.007(11) 0.028(13)
C74 0.51(3) 0.150(12) 0.109(9) -0.010(9) -0.053(13) 0.009(15)
C75 0.52(3) 0.156(10) 0.098(7) -0.031(6) -0.017(11) 0.021(13)
C76 0.53(3) 0.171(11) 0.120(7) -0.026(7) 0.000(12) 0.035(13)
C77 0.55(3) 0.196(14) 0.133(11) -0.030(10) 0.014(15) 0.045(16)

_geom_special_details            
;
 All esds (except the esd in the dihedral angle between two l.s. planes)
 are estimated using the full covariance matrix.  The cell esds are taken
 into account individually in the estimation of esds in distances, angles
 and torsion angles; correlations between esds in cell parameters are only
 used when they are defined by crystal symmetry.  An approximate (isotropic)
 treatment of cell esds is used for estimating esds involving l.s. planes.
;
loop_
_geom_bond_atom_site_label_1
_geom_bond_atom_site_label_2
_geom_bond_distance
_geom_bond_site_symmetry_2
_geom_bond_publ_flag
Fe1 Fe2 2.7360(5) . ?
Fe1 N4 1.931(2) . ?
Fe1 N5 1.817(2) . ?
Fe1 N6 1.951(2) . ?
Fe1 C51 2.110(2) . ?
Fe1 C52 2.259(2) . ?
Fe1 C62 2.019(3) . ?
Fe2 P1 2.2329(7) . ?
Fe2 N1 1.938(2) . ?
Fe2 N2 1.8432(19) . ?
Fe2 N3 1.934(2) . ?
Fe2 C51 1.880(2) . ?
P1 C33 1.838(2) . ?
P1 C39 1.834(2) . ?
P1 C45 1.845(3) . ?
O1 C65 1.423(7) . ?
O1 C68 1.382(7) . ?
O1* C56 1.417(8) . ?
O1* C59* 1.413(8) . ?
N1 C1 1.327(3) . ?
N1 C20 1.477(3) . ?
N2 C2 1.368(3) . ?
N2 C6 1.367(3) . ?
N3 C7 1.325(3) . ?
N3 C8 1.479(3) . ?
N4 C10 1.472(3) . ?
N4 C11 1.329(3) . ?
N5 C12 1.374(3) . ?
N5 C16 1.367(3) . ?
N6 C17 1.325(3) . ?
N6 C18 1.474(3) . ?
C1 C2 1.442(3) . ?
C1 C21 1.503(3) . ?
C2 C3 1.388(3) . ?
C3 C4 1.399(4) . ?
C4 C5 1.398(4) . ?
C4 C22 1.538(4) . ?
C5 C6 1.394(3) . ?
C6 C7 1.444(3) . ?
C7 C26 1.509(3) . ?
C8 C9 1.527(3) . ?
C9 C10 1.528(4) . ?
C11 C12 1.433(3) . ?
C11 C27 1.508(4) . ?
C12 C13 1.389(4) . ?
C13 C14 1.397(4) . ?
C14 C15 1.398(4) . ?
C14 C28 1.538(9) . ?
C14 C28* 1.579(9) . ?
C15 C16 1.386(3) . ?
C16 C17 1.438(3) . ?
C17 C32 1.505(3) . ?
C18 C19 1.519(4) . ?
C19 C20 1.532(3) . ?
C22 C23 1.613(7) . ?
C22 C23* 1.32(2) . ?
C22 C24 1.542(7) . ?
C22 C24* 1.751(13) . ?
C22 C25 1.468(5) . ?
C22 C25* 1.511(17) . ?
C28 C29 1.551(7) . ?
C28 C30 1.526(7) . ?
C28 C31 1.528(9) . ?
C28* C29* 1.519(7) . ?
C28* C30* 1.534(7) . ?
C28* C31* 1.530(8) . ?
C33 C34 1.402(3) . ?
C33 C38 1.401(3) . ?
C34 C35 1.386(4) . ?
C35 C36 1.390(4) . ?
C36 C37 1.386(4) . ?
C37 C38 1.382(4) . ?
C39 C40 1.384(4) . ?
C39 C44 1.401(4) . ?
C40 C41 1.397(4) . ?
C41 C42 1.382(4) . ?
C42 C43 1.378(4) . ?
C43 C44 1.382(4) . ?
C45 C46 1.401(4) . ?
C45 C50 1.398(4) . ?
C46 C47 1.391(4) . ?
C47 C48 1.381(5) . ?
C48 C49 1.381(5) . ?
C49 C50 1.394(4) . ?
C51 C52 1.248(3) . ?
C52 C53 1.446(3) . ?
C53 C54 1.405(3) . ?
C53 C58 1.404(4) . ?
C54 C55 1.391(3) . ?
C55 C56 1.390(4) . ?
C56 C57 1.385(4) . ?
C56 C59 1.487(12) . ?
C57 C58 1.382(4) . ?
C59* C60' 1.64(2) . ?
C59* C60* 1.579(9) . ?
C62 C63 1.418(9) . ?
C62 C63* 1.394(11) . ?
C62 C67 1.400(9) . ?
C62 C67* 1.399(12) . ?
C63 C64 1.396(7) . ?
C63* C64* 1.397(7) . ?
C64 C65 1.391(7) . ?
C64* C65* 1.408(7) . ?
C65 C66 1.377(8) . ?
C65* C66* 1.384(8) . ?
C65* C68* 1.446(9) . ?
C66 C67 1.408(8) . ?
C66* C67* 1.406(8) . ?
C68 C69 1.570(8) . ?
O2 C71 1.454(9) . ?
O2 C72 1.484(9) . ?
O2* C71* 1.443(9) . ?
O2* C72* 1.427(9) . ?
C70 C71 1.398(13) . ?
C70 C71* 1.393(16) . ?
C72 C73 1.558(9) . ?
C72* C73* 1.521(9) . ?
O3 C75 1.4128 . ?
O3 C76 1.4212 . ?
C74 C75 1.4819 . ?
C76 C77 1.4996 . ?

loop_
_geom_angle_atom_site_label_1
_geom_angle_atom_site_label_2
_geom_angle_atom_site_label_3
_geom_angle
_geom_angle_site_symmetry_1
_geom_angle_site_symmetry_3
_geom_angle_publ_flag
N4 Fe1 Fe2 92.09(7) . . ?
N4 Fe1 N6 160.93(8) . . ?
N4 Fe1 C51 98.03(9) . . ?
N4 Fe1 C52 99.35(9) . . ?
N4 Fe1 C62 92.17(11) . . ?
N5 Fe1 Fe2 96.78(7) . . ?
N5 Fe1 N4 80.71(9) . . ?
N5 Fe1 N6 80.23(9) . . ?
N5 Fe1 C51 140.08(10) . . ?
N5 Fe1 C52 173.06(9) . . ?
N5 Fe1 C62 98.19(10) . . ?
N6 Fe1 Fe2 90.78(6) . . ?
N6 Fe1 C51 96.97(9) . . ?
N6 Fe1 C52 99.64(9) . . ?
N6 Fe1 C62 89.91(10) . . ?
C51 Fe1 Fe2 43.30(7) . . ?
C51 Fe1 C52 32.98(9) . . ?
C52 Fe1 Fe2 76.28(6) . . ?
C62 Fe1 Fe2 164.92(8) . . ?
C62 Fe1 C51 121.70(10) . . ?
C62 Fe1 C52 88.75(10) . . ?
P1 Fe2 Fe1 152.25(2) . . ?
N1 Fe2 Fe1 92.65(6) . . ?
N1 Fe2 P1 90.77(6) . . ?
N2 Fe2 Fe1 103.79(7) . . ?
N2 Fe2 P1 103.93(7) . . ?
N2 Fe2 N1 80.25(8) . . ?
N2 Fe2 N3 79.99(9) . . ?
N2 Fe2 C51 154.10(9) . . ?
N3 Fe2 Fe1 91.93(6) . . ?
N3 Fe2 P1 94.08(6) . . ?
N3 Fe2 N1 160.24(8) . . ?
C51 Fe2 Fe1 50.31(7) . . ?
C51 Fe2 P1 101.96(7) . . ?
C51 Fe2 N1 98.69(9) . . ?
C51 Fe2 N3 99.02(9) . . ?
C33 P1 Fe2 115.12(8) . . ?
C33 P1 C45 107.47(11) . . ?
C39 P1 Fe2 124.20(8) . . ?
C39 P1 C33 98.62(11) . . ?
C39 P1 C45 101.54(12) . . ?
C45 P1 Fe2 108.20(8) . . ?
C68 O1 C65 115.0(6) . . ?
C59* O1* C56 114.3(7) . . ?
C1 N1 Fe2 116.53(16) . . ?
C1 N1 C20 118.7(2) . . ?
C20 N1 Fe2 124.42(15) . . ?
C2 N2 Fe2 119.78(16) . . ?
C6 N2 Fe2 120.06(16) . . ?
C6 N2 C2 120.1(2) . . ?
C7 N3 Fe2 116.97(16) . . ?
C7 N3 C8 119.0(2) . . ?
C8 N3 Fe2 123.77(16) . . ?
C10 N4 Fe1 125.16(17) . . ?
C11 N4 Fe1 116.00(16) . . ?
C11 N4 C10 118.8(2) . . ?
C12 N5 Fe1 119.91(16) . . ?
C16 N5 Fe1 120.57(16) . . ?
C16 N5 C12 119.4(2) . . ?
C17 N6 Fe1 115.89(16) . . ?
C17 N6 C18 118.7(2) . . ?
C18 N6 Fe1 125.40(15) . . ?
N1 C1 C2 113.0(2) . . ?
N1 C1 C21 126.5(2) . . ?
C2 C1 C21 120.3(2) . . ?
N2 C2 C1 110.3(2) . . ?
N2 C2 C3 120.3(2) . . ?
C3 C2 C1 129.2(2) . . ?
C2 C3 C4 121.0(2) . . ?
C3 C4 C22 120.6(3) . . ?
C5 C4 C3 117.4(2) . . ?
C5 C4 C22 121.9(2) . . ?
C6 C5 C4 120.7(2) . . ?
N2 C6 C5 120.4(2) . . ?
N2 C6 C7 110.1(2) . . ?
C5 C6 C7 129.4(2) . . ?
N3 C7 C6 112.8(2) . . ?
N3 C7 C26 126.5(2) . . ?
C6 C7 C26 120.5(2) . . ?
N3 C8 C9 114.55(19) . . ?
C8 C9 C10 114.3(2) . . ?
N4 C10 C9 113.3(2) . . ?
N4 C11 C12 113.0(2) . . ?
N4 C11 C27 126.9(2) . . ?
C12 C11 C27 120.0(2) . . ?
N5 C12 C11 110.2(2) . . ?
N5 C12 C13 120.6(2) . . ?
C13 C12 C11 129.3(2) . . ?
C12 C13 C14 120.8(2) . . ?
C13 C14 C15 117.4(2) . . ?
C13 C14 C28 119.4(4) . . ?
C13 C14 C28* 120.8(3) . . ?
C15 C14 C28 121.3(3) . . ?
C15 C14 C28* 121.1(3) . . ?
C16 C15 C14 120.9(2) . . ?
N5 C16 C15 120.8(2) . . ?
N5 C16 C17 110.2(2) . . ?
C15 C16 C17 128.9(2) . . ?
N6 C17 C16 113.0(2) . . ?
N6 C17 C32 126.9(2) . . ?
C16 C17 C32 120.1(2) . . ?
N6 C18 C19 113.8(2) . . ?
C18 C19 C20 113.9(2) . . ?
N1 C20 C19 114.40(19) . . ?
C4 C22 C23 106.8(3) . . ?
C4 C22 C24 111.1(3) . . ?
C4 C22 C24* 103.2(5) . . ?
C23* C22 C4 119.2(9) . . ?
C23* C22 C24* 104.5(11) . . ?
C23* C22 C25* 119.4(12) . . ?
C24 C22 C23 102.6(5) . . ?
C25 C22 C4 114.7(3) . . ?
C25 C22 C23 106.5(4) . . ?
C25 C22 C24 114.0(4) . . ?
C25* C22 C4 108.2(6) . . ?
C25* C22 C24* 98.8(9) . . ?
C14 C28 C29 113.4(5) . . ?
C30 C28 C14 111.2(5) . . ?
C30 C28 C29 106.9(7) . . ?
C30 C28 C31 108.7(8) . . ?
C31 C28 C14 107.2(9) . . ?
C31 C28 C29 109.4(9) . . ?
C29* C28* C14 104.4(5) . . ?
C29* C28* C30* 108.3(7) . . ?
C29* C28* C31* 108.2(9) . . ?
C30* C28* C14 111.8(5) . . ?
C31* C28* C14 112.0(8) . . ?
C31* C28* C30* 111.7(8) . . ?
C34 C33 P1 120.87(18) . . ?
C38 C33 P1 121.15(18) . . ?
C38 C33 C34 117.4(2) . . ?
C35 C34 C33 121.2(2) . . ?
C34 C35 C36 120.4(2) . . ?
C37 C36 C35 119.0(2) . . ?
C38 C37 C36 120.7(2) . . ?
C37 C38 C33 121.2(2) . . ?
C40 C39 P1 120.31(19) . . ?
C40 C39 C44 119.2(2) . . ?
C44 C39 P1 120.19(19) . . ?
C39 C40 C41 119.7(2) . . ?
C42 C41 C40 120.2(3) . . ?
C43 C42 C41 120.5(3) . . ?
C42 C43 C44 119.5(3) . . ?
C43 C44 C39 120.8(3) . . ?
C46 C45 P1 121.1(2) . . ?
C50 C45 P1 119.9(2) . . ?
C50 C45 C46 117.7(2) . . ?
C47 C46 C45 120.6(3) . . ?
C48 C47 C46 120.9(3) . . ?
C49 C48 C47 119.3(3) . . ?
C48 C49 C50 120.2(3) . . ?
C49 C50 C45 121.2(3) . . ?
Fe2 C51 Fe1 86.39(9) . . ?
C52 C51 Fe1 80.09(15) . . ?
C52 C51 Fe2 166.5(2) . . ?
C51 C52 Fe1 66.93(14) . . ?
C51 C52 C53 157.9(2) . . ?
C53 C52 Fe1 134.93(17) . . ?
C54 C53 C52 120.6(2) . . ?
C58 C53 C52 122.5(2) . . ?
C58 C53 C54 116.9(2) . . ?
C55 C54 C53 121.1(2) . . ?
C56 C55 C54 120.7(3) . . ?
C55 C56 O1* 111.3(4) . . ?
C55 C56 C59 124.3(6) . . ?
C57 C56 O1* 129.8(4) . . ?
C57 C56 C55 118.9(2) . . ?
C57 C56 C59 116.7(6) . . ?
C58 C57 C56 120.6(3) . . ?
C57 C58 C53 121.8(3) . . ?
O1* C59* C60' 107.8(10) . . ?
O1* C59* C60* 101.8(8) . . ?
C60* C59* C60' 104.8(10) . . ?
C63 C62 Fe1 119.7(4) . . ?
C63* C62 Fe1 128.4(4) . . ?
C63* C62 C67* 113.3(7) . . ?
C67 C62 Fe1 124.1(6) . . ?
C67 C62 C63 115.5(7) . . ?
C67* C62 Fe1 118.2(6) . . ?
C64 C63 C62 123.3(8) . . ?
C62 C63* C64* 123.8(8) . . ?
C65 C64 C63 118.6(8) . . ?
C63* C64* C65* 121.1(8) . . ?
C64 C65 O1 114.8(6) . . ?
C66 C65 O1 124.2(7) . . ?
C66 C65 C64 120.6(7) . . ?
C64* C65* C68* 119.9(7) . . ?
C66* C65* C64* 116.6(7) . . ?
C66* C65* C68* 123.4(7) . . ?
C65 C66 C67 120.0(9) . . ?
C65* C66* C67* 120.5(10) . . ?
C62 C67 C66 122.0(11) . . ?
C62 C67* C66* 124.5(12) . . ?
O1 C68 C69 100.8(6) . . ?
C71 O2 C72 107.4(10) . . ?
C72* O2* C71* 112.5(12) . . ?
C70 C71 O2 104.7(10) . . ?
C70 C71* O2* 114.9(13) . . ?
O2 C72 C73 96.3(10) . . ?
O2* C72* C73* 122.7(15) . . ?
C75 O3 C76 112.1 . . ?
O3 C75 C74 109.6 . . ?
O3 C76 C77 108.6 . . ?

_shelx_res_file                  
;
TITL 3924a_auto_a.res in P2(1)/n
    3924.res
    created by SHELXL-2019/3 at 14:10:10 on 31-Jul-2024
CELL 0.71073 10.3808 21.0758 30.3435 90 97.414 90
ZERR 4 0.0004 0.0007 0.001 0 0.003 0
LATT 1
SYMM 0.5-X,0.5+Y,0.5-Z
SFAC C H Fe N O P
UNIT 292 368 8 24 10 4
DFIX 1.54 0.01 C60* C59* C69 C68 C29* C28* C30* C28* C31* C28* C31 C28 C29 =
 C28 C30 C28 C72* C73* C72 C73
DFIX 1.45 0.01 O1 C65 O1 C68 O1* C56 O1* C59* O2* C72* O2 C72 O2 C71 O2* C71*
DFIX 1.4 0.01 C67* C66* C66* C65* C65* C64* C64* C63* C63 C62 C64 C63 C65 =
 C64 C66 C65 C67 C66 C67 C62
SIMU 0.005 0.01 2 C28 C28* C29 C29* C30 C30* C31 C31*
SIMU 0.005 0.01 2 C22 C23 C23* C24 C24* C25 C25*
SIMU 0.005 0.01 2 C76 O3 C75 C74 C77
SIMU 0.005 0.01 2 O2* O2 C71 C72 C70 C73 C71* C72* C73*
SIMU 0.003 0.006 2 O1 C62 C63 C63* C64 C64* C65 C65* C66 C66* C67 C67* C68 =
 C68* C69
SIMU 0.003 0.006 2 O1* C59 C59* C60' C60*

L.S. 10 0 69
PLAN  10
SIZE 0.3 0.09 0.02
TEMP -173.15
FREE C60' H59e
FREE H59g H59d
FREE C60* H59f
MORE -1
WPDB -2
fmap 2
acta
WPDB -2
REM <olex2.extras>
REM <HklSrc "%.\\3924.hkl">
REM </olex2.extras>

WGHT    0.049200    9.813601
FVAR       0.13178
FE1   3    0.605289    0.706741    0.646269    11.00000    0.02003    0.02348 =
         0.01755   -0.00735    0.00127    0.00071
FE2   3    0.592230    0.577594    0.653680    11.00000    0.01475    0.02422 =
         0.01611   -0.00346    0.00264   -0.00125
P1    6    0.638989    0.479338    0.633253    11.00000    0.01725    0.02093 =
         0.01801   -0.00005    0.00357   -0.00215
PART 1
O1    5    0.770262    0.986561    0.613652    10.50000    0.07614    0.04180 =
         0.05854   -0.00706   -0.00014    0.00207
PART 2
O1*   5    1.007906    0.777435    0.464557    10.50000    0.06475    0.05728 =
         0.03913    0.00908    0.01132   -0.00883
PART 0
N1    4    0.734502    0.575254    0.701745    11.00000    0.01594    0.02752 =
         0.02117   -0.00349    0.00204   -0.00282
N2    4    0.500260    0.565453    0.701051    11.00000    0.01519    0.03002 =
         0.01939   -0.00418    0.00339   -0.00282
N3    4    0.417210    0.575739    0.622812    11.00000    0.02038    0.02578 =
         0.01841   -0.00704    0.00109    0.00187
N4    4    0.431936    0.711185    0.614480    11.00000    0.02750    0.02848 =
         0.02057   -0.01084   -0.00210    0.00607
N5    4    0.516022    0.725534    0.692301    11.00000    0.01798    0.02839 =
         0.02099   -0.01062   -0.00005    0.00150
N6    4    0.748727    0.709932    0.694583    11.00000    0.01973    0.02617 =
         0.02168   -0.00729    0.00331   -0.00251
C1    1    0.703440    0.564073    0.742106    11.00000    0.01950    0.03342 =
         0.02092   -0.00175   -0.00118   -0.00406
C2    1    0.565224    0.559091    0.743016    11.00000    0.02075    0.03480 =
         0.01853   -0.00352    0.00155   -0.00486
C3    1    0.497812    0.545375    0.778496    11.00000    0.02575    0.04932 =
         0.01791   -0.00292    0.00232   -0.00656
AFIX  43
H3    2    0.543958    0.541550    0.807516    11.00000   -1.20000
AFIX   0
C4    1    0.363010    0.537098    0.772187    11.00000    0.02436    0.04923 =
         0.02336   -0.00415    0.00781   -0.00627
C5    1    0.298816    0.545454    0.729170    11.00000    0.01657    0.04588 =
         0.02792   -0.00819    0.00634   -0.00532
AFIX  43
H5    2    0.206998    0.541307    0.723837    11.00000   -1.20000
AFIX   0
C6    1    0.368028    0.559803    0.694009    11.00000    0.01583    0.03487 =
         0.02245   -0.00832    0.00297   -0.00120
C7    1    0.322152    0.565627    0.647206    11.00000    0.01642    0.03466 =
         0.02330   -0.00956    0.00194    0.00068
C8    1    0.385980    0.578440    0.573902    11.00000    0.02329    0.02945 =
         0.01794   -0.00844    0.00108    0.00209
AFIX  23
H8A   2    0.329880    0.541823    0.563981    11.00000   -1.20000
H8B   2    0.467594    0.573963    0.560528    11.00000   -1.20000
AFIX   0
C9    1    0.317708    0.639243    0.556271    11.00000    0.02898    0.03358 =
         0.01977   -0.00956   -0.00441    0.00655
AFIX  23
H9A   2    0.235297    0.643368    0.569205    11.00000   -1.20000
H9B   2    0.295595    0.635493    0.523650    11.00000   -1.20000
AFIX   0
C10   1    0.397707    0.699549    0.566565    11.00000    0.03243    0.03070 =
         0.02144   -0.00806   -0.00345    0.00840
AFIX  23
H10A  2    0.478555    0.696341    0.552605    11.00000   -1.20000
H10B  2    0.347762    0.736274    0.553104    11.00000   -1.20000
AFIX   0
C11   1    0.338834    0.728530    0.638231    11.00000    0.02251    0.03388 =
         0.02742   -0.01464   -0.00440    0.00671
C12   1    0.384369    0.735907    0.684591    11.00000    0.01979    0.03256 =
         0.02555   -0.01243   -0.00257    0.00540
C13   1    0.315210    0.751435    0.719329    11.00000    0.01683    0.05109 =
         0.03207   -0.02006   -0.00119    0.00423
AFIX  43
H13   2    0.224097    0.758120    0.713515    11.00000   -1.20000
AFIX   0
C14   1    0.377953    0.757347    0.762711    11.00000    0.02253    0.05581 =
         0.02901   -0.02192    0.00503    0.00079
C15   1    0.512208    0.747586    0.769517    11.00000    0.02125    0.04984 =
         0.02196   -0.01471    0.00012   -0.00070
AFIX  43
H15   2    0.557800    0.751115    0.798640    11.00000   -1.20000
AFIX   0
C16   1    0.579677    0.732828    0.734337    11.00000    0.01947    0.03273 =
         0.02021   -0.01062    0.00013   -0.00105
C17   1    0.717219    0.724886    0.734250    11.00000    0.01982    0.02939 =
         0.02040   -0.00801    0.00104   -0.00202
C18   1    0.886555    0.699023    0.689963    11.00000    0.01702    0.03195 =
         0.02583   -0.00833    0.00505   -0.00569
AFIX  23
H18A  2    0.937869    0.735937    0.702429    11.00000   -1.20000
H18B  2    0.895969    0.696323    0.657963    11.00000   -1.20000
AFIX   0
C19   1    0.942413    0.639203    0.712934    11.00000    0.01376    0.03459 =
         0.02813   -0.00762    0.00354   -0.00308
AFIX  23
H19A  2    0.937189    0.642901    0.745180    11.00000   -1.20000
H19B  2    1.035381    0.635982    0.708993    11.00000   -1.20000
AFIX   0
C20   1    0.873280    0.578178    0.695629    11.00000    0.01647    0.02743 =
         0.02654   -0.00217    0.00310   -0.00209
AFIX  23
H20A  2    0.880638    0.573972    0.663554    11.00000   -1.20000
H20B  2    0.918617    0.541528    0.711043    11.00000   -1.20000
AFIX   0
C21   1    0.796324    0.552024    0.783511    11.00000    0.02394    0.04925 =
         0.02394    0.00572   -0.00315   -0.00879
AFIX 137
H21A  2    0.882680    0.542601    0.775407    11.00000   -1.50000
H21B  2    0.765703    0.515854    0.799596    11.00000   -1.50000
H21C  2    0.801139    0.589761    0.802523    11.00000   -1.50000
AFIX   0
C22   1    0.290838    0.515957    0.810877    11.00000    0.03515    0.08513 =
         0.03122    0.00047    0.01706   -0.01582
PART 1
C23   1    0.327005    0.442338    0.820358    10.75000    0.05798    0.09328 =
         0.06658    0.03986    0.02972    0.00816
AFIX 137
H23A  2    0.421459    0.437862    0.827104    10.75000   -1.50000
H23B  2    0.295910    0.417035    0.794027    10.75000   -1.50000
H23C  2    0.285614    0.427401    0.845702    10.75000   -1.50000
AFIX   0
PART 2
C23*  1    0.354901    0.512698    0.851214    10.25000    0.04824    0.10364 =
         0.04209    0.02037    0.01969   -0.00740
AFIX 137
H23D  2    0.397366    0.553463    0.858909    10.25000   -1.50000
H23E  2    0.420730    0.479217    0.852236    10.25000   -1.50000
H23F  2    0.294272    0.502991    0.872508    10.25000   -1.50000
AFIX   0
PART 1
C24   1    0.347513    0.548348    0.854690    10.75000    0.06198    0.13013 =
         0.03386   -0.01571    0.02191   -0.03338
AFIX 137
H24A  2    0.304524    0.531602    0.879157    10.75000   -1.50000
H24B  2    0.333084    0.594233    0.852217    10.75000   -1.50000
H24C  2    0.440951    0.539794    0.860540    10.75000   -1.50000
AFIX   0
PART 2
C24*  1    0.177031    0.576596    0.813992    10.25000    0.02951    0.06967 =
         0.03650    0.00501    0.02357    0.00638
AFIX 137
H24D  2    0.115511    0.563888    0.834289    10.25000   -1.50000
H24E  2    0.129899    0.584392    0.784378    10.25000   -1.50000
H24F  2    0.221998    0.615443    0.825052    10.25000   -1.50000
AFIX   0
PART 1
C25   1    0.148705    0.519216    0.801617    10.75000    0.02947    0.07433 =
         0.04397    0.00950    0.01819    0.00213
AFIX 137
H25A  2    0.110476    0.506045    0.828058    10.75000   -1.50000
H25B  2    0.118442    0.490926    0.776796    10.75000   -1.50000
H25C  2    0.122282    0.562855    0.793815    10.75000   -1.50000
AFIX   0
PART 2
C25*  1    0.198550    0.463096    0.794456    10.25000    0.05856    0.08316 =
         0.05446    0.01072    0.03197   -0.01075
AFIX 137
H25D  2    0.246303    0.429744    0.780944    10.25000   -1.50000
H25E  2    0.130016    0.479883    0.772285    10.25000   -1.50000
H25F  2    0.159488    0.445383    0.819493    10.25000   -1.50000
AFIX   0
PART 0
C26   1    0.180473    0.555774    0.630224    11.00000    0.01639    0.05427 =
         0.02860   -0.01072    0.00122   -0.00078
AFIX 137
H26A  2    0.133458    0.595832    0.631965    11.00000   -1.50000
H26B  2    0.143981    0.523654    0.648415    11.00000   -1.50000
H26C  2    0.171950    0.541435    0.599261    11.00000   -1.50000
AFIX   0
C27   1    0.199169    0.742912    0.620914    11.00000    0.02804    0.05148 =
         0.03449   -0.02153   -0.00861    0.01488
AFIX 137
H27A  2    0.190928    0.749780    0.588730    11.00000   -1.50000
H27B  2    0.171497    0.781201    0.635431    11.00000   -1.50000
H27C  2    0.144304    0.707103    0.627326    11.00000   -1.50000
AFIX   0
PART 1
C28   1    0.307068    0.789703    0.798115    10.50000    0.02443    0.06269 =
         0.02796   -0.01611    0.00762    0.00293
PART 2
C28*  1    0.297418    0.764006    0.803190    10.50000    0.02549    0.05745 =
         0.02763   -0.01561    0.00703    0.00713
PART 1
C29   1    0.328797    0.862499    0.800871    10.50000    0.06249    0.05691 =
         0.04503   -0.01449    0.03005    0.01719
AFIX  33
H29A  2    0.422075    0.871439    0.806764    10.50000   -1.50000
H29B  2    0.292947    0.882088    0.772642    10.50000   -1.50000
H29C  2    0.285096    0.879953    0.824947    10.50000   -1.50000
AFIX   0
PART 2
C29*  1    0.227700    0.827214    0.795583    10.50000    0.05803    0.07054 =
         0.03629   -0.01634    0.00750    0.02930
AFIX  33
H29D  2    0.170742    0.826062    0.767202    10.50000   -1.50000
H29E  2    0.175618    0.835119    0.819755    10.50000   -1.50000
H29F  2    0.291774    0.861228    0.794885    10.50000   -1.50000
AFIX   0
PART 1
C30   1    0.160689    0.779036    0.788932    10.50000    0.03160    0.09186 =
         0.04430   -0.02324    0.01506   -0.00056
AFIX  33
H30A  2    0.127100    0.798160    0.760305    10.50000   -1.50000
H30B  2    0.142519    0.733393    0.788013    10.50000   -1.50000
H30C  2    0.118429    0.798705    0.812579    10.50000   -1.50000
AFIX   0
PART 2
C30*  1    0.194753    0.711608    0.803038    10.50000    0.03676    0.08896 =
         0.05104   -0.02296    0.02719   -0.01865
AFIX 137
H30D  2    0.143224    0.718785    0.827458    10.50000   -1.50000
H30E  2    0.237883    0.670247    0.806863    10.50000   -1.50000
H30F  2    0.137579    0.712324    0.774695    10.50000   -1.50000
AFIX   0
PART 1
C31   1    0.357542    0.759599    0.842814    10.50000    0.02972    0.05772 =
         0.03218   -0.00661    0.01301   -0.00256
AFIX  33
H31A  2    0.451587    0.766138    0.849099    10.50000   -1.50000
H31B  2    0.314666    0.779328    0.866293    10.50000   -1.50000
H31C  2    0.338756    0.714016    0.841727    10.50000   -1.50000
AFIX   0
PART 2
C31*  1    0.385382    0.767268    0.847642    10.50000    0.02655    0.06219 =
         0.02313   -0.00902    0.00927    0.00094
AFIX  33
H31D  2    0.431296    0.726845    0.853157    10.50000   -1.50000
H31E  2    0.448679    0.801578    0.846688    10.50000   -1.50000
H31F  2    0.332523    0.775470    0.871559    10.50000   -1.50000
AFIX   0
PART 0
C32   1    0.808989    0.735417    0.776198    11.00000    0.02106    0.04085 =
         0.02419   -0.01142    0.00037   -0.00179
AFIX 137
H32A  2    0.812698    0.697044    0.794559    11.00000   -1.50000
H32B  2    0.778171    0.771078    0.792732    11.00000   -1.50000
H32C  2    0.895870    0.744986    0.768623    11.00000   -1.50000
AFIX   0
C33   1    0.506041    0.437759    0.599062    11.00000    0.02068    0.01936 =
         0.01976   -0.00011    0.00222   -0.00278
C34   1    0.389099    0.424528    0.615731    11.00000    0.02783    0.03612 =
         0.01806    0.00230    0.00478   -0.00897
AFIX  43
H34   2    0.381250    0.434045    0.645871    11.00000   -1.20000
AFIX   0
C35   1    0.284739    0.397808    0.589017    11.00000    0.02459    0.03946 =
         0.02694    0.00142    0.00153   -0.01110
AFIX  43
H35   2    0.206711    0.388784    0.601072    11.00000   -1.20000
AFIX   0
C36   1    0.293579    0.384137    0.544689    11.00000    0.02939    0.03088 =
         0.02696   -0.00684   -0.00184   -0.00508
AFIX  43
H36   2    0.222912    0.364861    0.526529    11.00000   -1.20000
AFIX   0
C37   1    0.407048    0.399051    0.527377    11.00000    0.03178    0.03771 =
         0.01971   -0.00812    0.00208    0.00164
AFIX  43
H37   2    0.413303    0.390791    0.496948    11.00000   -1.20000
AFIX   0
C38   1    0.511152    0.425805    0.553913    11.00000    0.02566    0.03090 =
         0.02211   -0.00233    0.00719   -0.00012
AFIX  43
H38   2    0.587563    0.436278    0.541307    11.00000   -1.20000
AFIX   0
C39   1    0.771178    0.459718    0.600935    11.00000    0.01728    0.02625 =
         0.02615   -0.00392    0.00433    0.00045
C40   1    0.826849    0.506467    0.577538    11.00000    0.02591    0.02797 =
         0.03145   -0.00630    0.01011   -0.00127
AFIX  43
H40   2    0.801805    0.549533    0.580077    11.00000   -1.20000
AFIX   0
C41   1    0.919990    0.490100    0.550178    11.00000    0.03410    0.04299 =
         0.03814   -0.00665    0.01822   -0.00490
AFIX  43
H41   2    0.959202    0.522183    0.534397    11.00000   -1.20000
AFIX   0
C42   1    0.955291    0.427402    0.545987    11.00000    0.03073    0.05381 =
         0.04099   -0.01315    0.01334    0.00876
AFIX  43
H42   2    1.018348    0.416601    0.527177    11.00000   -1.20000
AFIX   0
C43   1    0.899745    0.380390    0.568883    11.00000    0.03200    0.03427 =
         0.04126   -0.00579    0.00299    0.01245
AFIX  43
H43   2    0.924107    0.337321    0.565832    11.00000   -1.20000
AFIX   0
C44   1    0.808330    0.396384    0.596314    11.00000    0.02932    0.02777 =
         0.03422   -0.00205    0.00400    0.00408
AFIX  43
H44   2    0.770243    0.364065    0.612220    11.00000   -1.20000
AFIX   0
C45   1    0.683377    0.431747    0.683984    11.00000    0.02852    0.02277 =
         0.02531    0.00264   -0.00272   -0.00355
C46   1    0.592537    0.418730    0.713124    11.00000    0.03514    0.03057 =
         0.02380    0.00608    0.00015   -0.00634
AFIX  43
H46   2    0.503256    0.427733    0.704315    11.00000   -1.20000
AFIX   0
C47   1    0.631757    0.392755    0.754826    11.00000    0.04944    0.03614 =
         0.02922    0.01020    0.00102   -0.01039
AFIX  43
H47   2    0.568556    0.383071    0.773836    11.00000   -1.20000
AFIX   0
C48   1    0.761315    0.380840    0.768991    11.00000    0.05910    0.03530 =
         0.03295    0.01570   -0.01168   -0.01094
AFIX  43
H48   2    0.787413    0.363846    0.797756    11.00000   -1.20000
AFIX   0
C49   1    0.852512    0.393889    0.740901    11.00000    0.04175    0.02909 =
         0.04525    0.01226   -0.01655   -0.00594
AFIX  43
H49   2    0.941817    0.385704    0.750321    11.00000   -1.20000
AFIX   0
C50   1    0.813988    0.419036    0.698763    11.00000    0.03162    0.02646 =
         0.03627    0.00436   -0.00317   -0.00394
AFIX  43
H50   2    0.877692    0.427695    0.679736    11.00000   -1.20000
AFIX   0
C51   1    0.671194    0.627320    0.613251    11.00000    0.01839    0.02249 =
         0.01921   -0.00738    0.00162    0.00095
C52   1    0.712586    0.670910    0.591029    11.00000    0.02329    0.02335 =
         0.02034   -0.00637    0.00215   -0.00114
C53   1    0.782958    0.700427    0.558334    11.00000    0.02819    0.02061 =
         0.01703   -0.00655    0.00305   -0.00376
C54   1    0.909506    0.680653    0.553285    11.00000    0.02605    0.02423 =
         0.01624   -0.00198   -0.00053   -0.00547
AFIX  43
H54   2    0.948702    0.647426    0.571470    11.00000   -1.20000
AFIX   0
C55   1    0.978316    0.708908    0.522116    11.00000    0.02761    0.03707 =
         0.01898   -0.00379    0.00221   -0.00949
AFIX  43
H55   2    1.063889    0.694880    0.519375    11.00000   -1.20000
AFIX   0
C56   1    0.923271    0.757454    0.494922    11.00000    0.04503    0.03382 =
         0.01819   -0.00191    0.00625   -0.01406
C57   1    0.798058    0.777009    0.499149    11.00000    0.05379    0.02572 =
         0.02606    0.00604    0.00144    0.00072
AFIX  43
H57   2    0.758745    0.809628    0.480413    11.00000   -1.20000
AFIX   0
C58   1    0.729804    0.749469    0.530396    11.00000    0.03542    0.02546 =
         0.02889   -0.00067    0.00388    0.00330
AFIX  43
H58   2    0.644601    0.764133    0.533035    11.00000   -1.20000
AFIX   0
PART 1
C59   1    0.991992    0.792481    0.462361    10.50000    0.06014    0.05610 =
         0.02323    0.00814    0.01597   -0.01257
AFIX  33
H59A  2    1.079095    0.774600    0.462248    10.50000   -1.50000
H59B  2    0.943043    0.788553    0.432634    10.50000   -1.50000
H59C  2    0.999122    0.837370    0.470746    10.50000   -1.50000
AFIX   0
PART 2
C59*  1    0.968553    0.833670    0.441263    10.50000    0.06981    0.06028 =
         0.04855    0.01371    0.00840   -0.01382
H59D  2   10.884109   10.827261   10.421440    10.25000   -1.20000
H59E  2   10.958150   10.869361   10.461490    10.25000   -1.20000
H59F  2   11.024449   10.842669   10.417900    10.25000   -1.20000
H59G  2   10.876559   10.828921   10.426559    10.25000   -1.20000
C60'  1    0.979482    0.892126    0.477353    10.25000    0.08307    0.06765 =
         0.06191    0.00893    0.00536   -0.01528
AFIX 137
H60A  2    0.929234    0.881639    0.501581    10.25000   -1.50000
H60B  2    0.944996    0.931048    0.462588    10.25000   -1.50000
H60C  2    1.070738    0.898568    0.489421    10.25000   -1.50000
AFIX   0
C60*  1    1.084503    0.844895    0.413224    10.25000    0.07353    0.06232 =
         0.05842    0.02618    0.01247   -0.01768
AFIX 137
H60D  2    1.165447    0.850349    0.433370    10.25000   -1.50000
H60E  2    1.067514    0.883090    0.394979    10.25000   -1.50000
H60F  2    1.092518    0.808212    0.393917    10.25000   -1.50000
AFIX   0
PART 0
C62   1    0.646155    0.796271    0.628882    11.00000    0.04747    0.02581 =
         0.02315   -0.00863    0.00404   -0.00083
PART 1
C63   1    0.776610    0.813900    0.626027    10.50000    0.05081    0.02503 =
         0.02948   -0.00615    0.00708   -0.00378
AFIX  43
H63   2    0.840905    0.781573    0.628339    10.50000   -1.20000
AFIX   0
PART 2
C63*  1    0.765260    0.821383    0.620956    10.50000    0.05123    0.02551 =
         0.02931   -0.00571    0.00726   -0.00320
AFIX  43
H63*  2    0.837550    0.793489    0.622312    10.50000   -1.20000
AFIX   0
PART 1
C64   1    0.815307    0.876412    0.619986    10.50000    0.05458    0.02710 =
         0.03547   -0.00521    0.00493   -0.00113
AFIX  43
H64   2    0.904016    0.886397    0.618761    10.50000   -1.20000
AFIX   0
PART 2
C64*  1    0.784516    0.885163    0.611136    10.50000    0.05523    0.02624 =
         0.03384   -0.00383    0.00456   -0.00288
AFIX  43
H64*  2    0.868188    0.899010    0.605777    10.50000   -1.20000
AFIX   0
PART 1
C65   1    0.721171    0.923730    0.615803    10.50000    0.06067    0.02814 =
         0.04131   -0.00487    0.00122   -0.00106
PART 2
C65*  1    0.682039    0.929300    0.609040    10.50000    0.06096    0.02788 =
         0.03942   -0.00376   -0.00042    0.00037
PART 1
C66   1    0.593277    0.909372    0.618981    10.50000    0.05746    0.02674 =
         0.03750   -0.00666   -0.00041    0.00145
AFIX  43
H66   2    0.530001    0.942169    0.616862    10.50000   -1.20000
AFIX   0
PART 2
C66*  1    0.561632    0.905783    0.615770    10.50000    0.05771    0.02739 =
         0.03748   -0.00591   -0.00075    0.00005
AFIX  43
H66*  2    0.488796    0.933420    0.613632    10.50000   -1.20000
AFIX   0
PART 1
C67   1    0.556268    0.846120    0.625366    10.50000    0.05358    0.02702 =
         0.03094   -0.00743    0.00041    0.00062
AFIX  43
H67   2    0.467589    0.836978    0.627351    10.50000   -1.20000
AFIX   0
PART 2
C67*  1    0.546320    0.841299    0.625746    10.50000    0.05379    0.02632 =
         0.03055   -0.00719    0.00070    0.00005
AFIX  43
H67*  2    0.462378    0.827323    0.630701    10.50000   -1.20000
AFIX   0
PART 1
C68   1    0.676888    1.032843    0.603381    10.50000    0.08743    0.05148 =
         0.06032    0.00185   -0.00931    0.00385
AFIX  23
H68A  2    0.620231    1.037307    0.627061    10.50000   -1.20000
H68B  2    0.622760    1.024079    0.574720    10.50000   -1.20000
AFIX   0
PART 2
C68*  1    0.704321    0.994862    0.598156    10.50000    0.07290    0.02365 =
         0.03786    0.00487   -0.02367    0.00844
AFIX  33
H68C  2    0.796223    1.000888    0.594897    10.50000   -1.50000
H68D  2    0.650737    1.005828    0.570205    10.50000   -1.50000
H68E  2    0.681102    1.022295    0.621990    10.50000   -1.50000
AFIX   0
PART 1
C69   1    0.764747    1.092951    0.600435    10.50000    0.10324    0.04199 =
         0.08342    0.01400   -0.02216   -0.00270
AFIX 137
H69A  2    0.812496    1.101923    0.629779    10.50000   -1.50000
H69B  2    0.710096    1.129445    0.590483    10.50000   -1.50000
H69C  2    0.826480    1.084997    0.579202    10.50000   -1.50000
AFIX   0

O2    5    0.494826    0.828499    0.450910    10.55000    0.17387    0.10376 =
         0.10547   -0.01928   -0.02632    0.05392
PART 2
O2*   5    0.522617    0.843950    0.441251    10.45000    0.16991    0.10031 =
         0.10306   -0.01621   -0.02395    0.04821
PART 0
C70   1    0.471675    0.746317    0.402780    11.00000    0.17203    0.09299 =
         0.10339   -0.00612   -0.02366    0.02289
PART 1
AFIX  33
H70A  2    0.431291    0.705230    0.394597    10.55000   -1.50000
H70B  2    0.446935    0.777010    0.378925    10.55000   -1.50000
H70C  2    0.566370    0.741548    0.407288    10.55000   -1.50000
AFIX  33
PART 2
H70D  2    0.466874    0.726357    0.373444    10.45000   -1.50000
H70E  2    0.534175    0.723278    0.423909    10.45000   -1.50000
H70F  2    0.385859    0.745132    0.412950    10.45000   -1.50000
AFIX   0
PART 1
C71   1    0.429488    0.767951    0.442060    10.55000    0.16784    0.09675 =
         0.10121   -0.01127   -0.01791    0.04424
AFIX  23
H71A  2    0.454190    0.737769    0.466705    10.55000   -1.20000
H71B  2    0.333984    0.773459    0.438158    10.55000   -1.20000
AFIX   0
PART 2
C71*  1    0.511650    0.809131    0.399990    10.45000    0.17212    0.09876 =
         0.10432   -0.01370   -0.02156    0.04094
AFIX  23
H71C  2    0.449115    0.831434    0.377879    10.45000   -1.20000
H71D  2    0.597130    0.809625    0.388816    10.45000   -1.20000
AFIX   0
PART 1
C72   1    0.444323    0.857119    0.489936    10.55000    0.18189    0.11000 =
         0.11426   -0.01734   -0.02771    0.05372
AFIX  23
H72A  2    0.455681    0.828944    0.516257    10.55000   -1.20000
H72B  2    0.352270    0.870211    0.483311    10.55000   -1.20000
AFIX   0
PART 2
C72*  1    0.585512    0.903744    0.438456    10.45000    0.17964    0.10543 =
         0.11442   -0.01658   -0.02268    0.04871
AFIX  23
H72C  2    0.523669    0.931411    0.419756    10.45000   -1.20000
H72D  2    0.659709    0.896470    0.421597    10.45000   -1.20000
AFIX   0
PART 1
C73   1    0.539002    0.914786    0.494864    10.55000    0.19609    0.10882 =
         0.12848   -0.01842   -0.03788    0.04626
AFIX 137
H73A  2    0.544807    0.933179    0.465522    10.55000   -1.50000
H73B  2    0.625288    0.900606    0.508117    10.55000   -1.50000
H73C  2    0.506463    0.946847    0.514051    10.55000   -1.50000
AFIX   0
PART 2
C73*  1    0.637337    0.942367    0.479253    10.45000    0.19684    0.10985 =
         0.13278   -0.02948   -0.02051    0.05039
AFIX 137
H73D  2    0.725876    0.956586    0.476579    10.45000   -1.50000
H73E  2    0.638133    0.916046    0.505911    10.45000   -1.50000
H73F  2    0.581399    0.979359    0.481559    10.45000   -1.50000
AFIX   6
PART -1
O3    5    1.055742    0.946543    0.510780    10.50000    0.52465    0.16163 =
         0.10931   -0.02715   -0.00705    0.02773
C74   1    1.241112    0.887325    0.539743    10.50000    0.51038    0.15011 =
         0.10891   -0.00963   -0.05304    0.00919
AFIX  33
H74A  2    1.279889    0.862737    0.565504    10.50000   -1.50000
H74B  2    1.231371    0.860207    0.513287    10.50000   -1.50000
H74C  2    1.297530    0.923329    0.535065    10.50000   -1.50000
AFIX   5
C75   1    1.111894    0.911070    0.547870    10.50000    0.51956    0.15605 =
         0.09788   -0.03128   -0.01702    0.02088
AFIX  23
H75A  2    1.054847    0.874862    0.552931    10.50000   -1.20000
H75B  2    1.121161    0.938131    0.574761    10.50000   -1.20000
AFIX   5
C76   1    0.925217    0.963959    0.514325    10.50000    0.53250    0.17119 =
         0.11952   -0.02640    0.00042    0.03538
AFIX  23
H76A  2    0.919226    0.982085    0.544092    10.50000   -1.20000
H76B  2    0.868420    0.926109    0.510378    10.50000   -1.20000
AFIX   5
C77   1    0.882284    1.012112    0.479087    10.50000    0.54699    0.19554 =
         0.13278   -0.02981    0.01416    0.04451
AFIX  33
H77A  2    0.792300    1.024552    0.481160    10.50000   -1.50000
H77B  2    0.938571    1.049526    0.483341    10.50000   -1.50000
H77C  2    0.887924    0.993726    0.449733    10.50000   -1.50000
AFIX   0
HKLF 4


REM  3924a_auto_a.res in P2(1)/n
REM wR2 = 0.1361, GooF = S = 1.051, Restrained GooF = 1.074 for all data
REM R1 = 0.0554 for 12772 Fo > 4sig(Fo) and 0.0753 for all 16303 data
REM 980 parameters refined using 532 restraints

END

WGHT      0.0492      9.8123

REM Highest difference peak  1.012,  deepest hole -0.690,  1-sigma level  0.068
Q1    1   0.8000  1.0182  0.5933  11.00000  0.05    1.01
Q2    1   0.6600  0.9951  0.6060  11.00000  0.05    0.54
Q3    1   0.7318  1.0195  0.4629  11.00000  0.05    0.47
Q4    1   0.2913  0.7672  0.4103  11.00000  0.05    0.45
Q5    1   0.7810  0.9967  0.5622  11.00000  0.05    0.43
Q6    1   0.7794  0.9644  0.4817  11.00000  0.05    0.41
Q7    1   0.3368  0.8292  0.4771  11.00000  0.05    0.39
Q8    1   0.2993  0.5831  0.8429  11.00000  0.05    0.39
Q9    1   0.3787  0.8728  0.5145  11.00000  0.05    0.38
Q10   1   0.5314  0.8856  0.4768  11.00000  0.05    0.38
;
_shelx_res_checksum              62577
_olex2_submission_special_instructions 'No special instructions were received'
_oxdiff_exptl_absorpt_empirical_details 
;
Empirical correction (ABSPACK) includes:
- Absorption correction using spherical harmonics
- Frame scaling
;
_oxdiff_exptl_absorpt_empirical_full_max 1.305
_oxdiff_exptl_absorpt_empirical_full_min 0.717
####################################################################### 
# 
# This file contains crystal structure data downloaded from the 
# Cambridge Structural Database (CSD) hosted by the Cambridge 
# Crystallographic Data Centre (CCDC).
# 
# Full information about CCDC data access policies and citation 
# guidelines are available at http://www.ccdc.cam.ac.uk/access/V1 
# 
# Audit and citation data items may have been added by the CCDC. 
# Please retain this information to preserve the provenance of 
# this file and to allow appropriate attribution of the data. 
# 
#######################################################################

data_30015_Fe2CCPh+
_database_code_depnum_ccdc_archive 'CCDC 2375355'
loop_
_audit_author_name
_audit_author_address
'Alexandra Bacon'
;University of Pennsylvania
United States of America
;
_audit_update_record             
;
2024-08-02 deposited with the CCDC.	2026-02-06 downloaded from the CCDC.
;

#Crystallographer: Alexandra Bacon

_audit_creation_date             2023-12-07
_audit_creation_method           
;
Olex2 1.5
(compiled 2022.04.07 svn.rca3783a0 for OlexSys, GUI svn.r6498)
;
_shelx_SHELXL_version_number     2019/3
_chemical_formula_moiety         
'C76 H81 Fe2 N6 P2, C32 H12 B F24, 1.5(C4 H10 O)'
_chemical_formula_sum            'C114 H108 B F24 Fe2 N6 O1.50 P2'
_chemical_formula_weight         2226.51
loop_
_atom_type_symbol
_atom_type_description
_atom_type_scat_dispersion_real
_atom_type_scat_dispersion_imag
_atom_type_scat_source
C C 0.0181 0.0091 'International Tables Vol C Tables 4.2.6.8 and 6.1.1.4'
H H 0.0000 0.0000 'International Tables Vol C Tables 4.2.6.8 and 6.1.1.4'
B B 0.0090 0.0039 'International Tables Vol C Tables 4.2.6.8 and 6.1.1.4'
F F 0.0727 0.0534 'International Tables Vol C Tables 4.2.6.8 and 6.1.1.4'
Fe Fe -1.1336 3.1974 'International Tables Vol C Tables 4.2.6.8 and 6.1.1.4'
N N 0.0311 0.0180 'International Tables Vol C Tables 4.2.6.8 and 6.1.1.4'
O O 0.0492 0.0322 'International Tables Vol C Tables 4.2.6.8 and 6.1.1.4'
P P 0.2955 0.4335 'International Tables Vol C Tables 4.2.6.8 and 6.1.1.4'

_shelx_space_group_comment       
;
The symmetry employed for this shelxl refinement is uniquely defined
by the following loop, which should always be used as a source of
symmetry information in preference to the above space-group names.
They are only intended as comments.
;
_space_group_crystal_system      triclinic
_space_group_IT_number           2
_space_group_name_H-M_alt        'P -1'
_space_group_name_Hall           '-P 1'
loop_
_space_group_symop_operation_xyz
'x, y, z'
'-x, -y, -z'

_cell_length_a                   14.09570(10)
_cell_length_b                   20.1889(2)
_cell_length_c                   21.1235(2)
_cell_angle_alpha                66.9760(10)
_cell_angle_beta                 76.1840(10)
_cell_angle_gamma                76.6860(10)
_cell_volume                     5308.95(9)
_cell_formula_units_Z            2
_cell_measurement_reflns_used    38844
_cell_measurement_temperature    100(2)
_cell_measurement_theta_max      74.2880
_cell_measurement_theta_min      2.6560
_shelx_estimated_absorpt_T_max   0.827
_shelx_estimated_absorpt_T_min   0.470
_exptl_absorpt_coefficient_mu    3.299
_exptl_absorpt_correction_T_max  1.00000
_exptl_absorpt_correction_T_min  0.66480
_exptl_absorpt_correction_type   multi-scan
_exptl_absorpt_process_details   'SCALE3 ABSPACK'
_exptl_crystal_colour            'bluish green'
_exptl_crystal_colour_modifier   bluish
_exptl_crystal_colour_primary    green
_exptl_crystal_density_diffrn    1.393
_exptl_crystal_description       plate
_exptl_crystal_F_000             2298
_exptl_crystal_size_max          0.27
_exptl_crystal_size_mid          0.15
_exptl_crystal_size_min          0.06
_diffrn_reflns_av_R_equivalents  0.0337
_diffrn_reflns_av_unetI/netI     0.0291
_diffrn_reflns_Laue_measured_fraction_full 0.992
_diffrn_reflns_Laue_measured_fraction_max 0.978
_diffrn_reflns_limit_h_max       17
_diffrn_reflns_limit_h_min       -17
_diffrn_reflns_limit_k_max       24
_diffrn_reflns_limit_k_min       -25
_diffrn_reflns_limit_l_max       21
_diffrn_reflns_limit_l_min       -26
_diffrn_reflns_number            81595
_diffrn_reflns_point_group_measured_fraction_full 0.992
_diffrn_reflns_point_group_measured_fraction_max 0.978
_diffrn_reflns_theta_full        67.684
_diffrn_reflns_theta_max         74.501
_diffrn_reflns_theta_min         2.675
_diffrn_ambient_environment      N~2~
_diffrn_ambient_temperature      100(2)
_diffrn_detector                 'HPC area detector'
_diffrn_detector_area_resol_mean 10.0000
_diffrn_detector_type            HyPix-6000HE
_diffrn_measured_fraction_theta_full 0.992
_diffrn_measured_fraction_theta_max 0.978
_diffrn_measurement_details      
;
List of Runs (angles in degrees, time in seconds):

  # Type    Start    End  Width  t~exp~   \w     \q     \k     \f   Frames
#--------------------------------------------------------------------------
  1  \w   -120.00 -34.00   0.50    7.00    --  -47.51 -44.00 -99.00  172
  2  \w    -53.00  25.00   0.50    7.00    --  -47.51  44.00  51.00  156
  3  \w    -25.00  47.00   0.50    7.00    --   47.51 -44.00 -99.00  144
  4  \w     34.00 120.00   0.50    7.00    --   47.51  44.00  51.00  172
  5  \w   -163.00 -76.00   0.50    7.00    --  -90.00 -44.00 -99.00  174
  6  \w    -53.00 -17.00   0.50    7.00    --  -90.00  44.00  51.00   72
  7  \w     98.00 178.00   0.50    7.00    --  112.88  44.00  51.00  160
  8  \w    -30.00  29.00   0.50    7.00    --  -47.51  19.00   0.00  118
  9  \w    -63.00 -21.00   0.50    7.00    --  -47.51  77.00 120.00   84
 10  \w    -25.00  29.00   0.50    7.00    --  -47.51  19.00  60.00  108
 11  \w    -15.00  12.00   0.50    7.00    --  -47.51  77.00 -60.00   54
 12  \w    -28.00  17.00   0.50    7.00    --   47.51 -19.00 120.00   90
 13  \w    -17.00  23.00   0.50    7.00    --   47.51 -19.00 150.00   80
 14  \w    -52.00 -17.00   0.50    7.00    --  -90.00  61.00-180.00   70
 15  \w   -101.00 -63.00   0.50    7.00    --  -90.00  80.00 115.61   76
 16  \w    -52.00 -17.00   0.50    7.00    --  -90.00  45.00-120.00   70
 17  \w   -107.00 -25.00   0.50    7.00    --  -90.00  77.00-150.00  164
 18  \w    -53.00 -20.00   0.50    7.00    --  -90.00  45.00  60.00   66
 19  \w    -49.00 -23.00   0.50    7.00    --  -90.00  45.00 150.00   52
 20  \w    -54.00 -18.00   0.50    7.00    --  -90.00  45.00 -60.00   72
 21  \w    -72.00 -34.00   0.50    7.00    --  -90.00  61.00 -90.00   76
 22  \w    -52.00 -18.00   0.50    7.00    --  -90.00  45.00 -30.00   68
 23  \w    102.00 178.00   0.50    7.00    --  112.88  45.00   0.00  152
 24  \w     48.00  74.00   0.50    7.00    --  112.88 -77.00-120.00   52
 25  \w     48.00  74.00   0.50    7.00    --  112.88 -77.00   0.00   52
 26  \w     39.00  64.00   0.50    7.00    --  112.88 -61.00 120.00   50
 27  \w    101.00 177.00   0.50    7.00    --  112.88  15.00 120.00  152
 28  \w    100.00 138.00   0.50    7.00    --  112.88 -80.00-166.01   76
 29  \w     39.00  79.00   0.50    7.00    --  112.88 -77.00  60.00   80
 30  \w     42.00  67.00   0.50    7.00    --  112.88 -61.00 150.00   50
 31  \w     39.00  71.00   0.50    7.00    --  112.88 -77.00 150.00   64
 32  \w     40.00  67.00   0.50    7.00    --  112.88 -61.00 -60.00   54
 33  \w     58.00 107.00   0.50    7.00    --  112.88 -78.00 -17.22   98
 34  \w     73.00  99.00   0.50    7.00    --  112.88 -77.00-150.00   52
 35  \w     39.00 106.00   0.50    7.00    --  112.88 -80.00  78.46  134
 36  \w     41.00  68.00   0.50    7.00    --  112.88 -61.00  90.00   54
 37  \w     39.00  90.00   0.50    7.00    --  112.88 -80.00-166.01  102
 38  \w     39.00  66.00   0.50    7.00    --  112.88 -61.00-150.00   54
 39  \w     77.00 138.00   0.50    7.00    --  112.88 -80.00 -73.97  122
 40  \w     40.00  67.00   0.50    7.00    --  112.88 -61.00-120.00   54
 41  \w     70.00  96.00   0.50    7.00    --  112.88 -80.00 -89.76   52
 42  \w     69.00 136.00   0.50    7.00    --  112.88 -80.00 170.69  134
 43  \w     95.00 121.00   0.50    7.00    --  112.88 -80.00  97.37   52
 44  \w    110.00 173.00   0.50    7.00    --  112.88  61.00 -30.00  126
 45  \w     75.00 110.00   0.50    7.00    --  112.88 -79.00  46.91   70
 46  \w     98.00 178.00   0.50    7.00    --  112.88  15.00 150.00  160
 47  \w     39.00  89.00   0.50    7.00    --  112.88 -77.00 -60.00  100
;
_diffrn_measurement_device       '\k-geometry diffractometer'
_diffrn_measurement_device_type  'Rigaku XtaLAB Synergy-S'
_diffrn_measurement_method       '\w scans'
_diffrn_orient_matrix_type       
'CrysAlisPro convention (1999,Acta A55,543-557)'
_diffrn_orient_matrix_UB_11      -0.0532523000
_diffrn_orient_matrix_UB_12      0.0512751000
_diffrn_orient_matrix_UB_13      0.0400212000
_diffrn_orient_matrix_UB_21      0.0947401000
_diffrn_orient_matrix_UB_22      0.0339025000
_diffrn_orient_matrix_UB_23      -0.0177724000
_diffrn_orient_matrix_UB_31      -0.0340606000
_diffrn_orient_matrix_UB_32      0.0571058000
_diffrn_orient_matrix_UB_33      -0.0673804000
_diffrn_radiation_monochromator  mirror
_diffrn_radiation_probe          x-ray
_diffrn_radiation_type           CuK\a
_diffrn_radiation_wavelength     1.54184
_diffrn_source                   'micro-focus sealed X-ray tube'
_diffrn_source_type              'PhotonJet (Cu) X-ray Source'
_reflns_Friedel_coverage         0.000
_reflns_Friedel_fraction_full    .
_reflns_Friedel_fraction_max     .
_reflns_number_gt                18405
_reflns_number_total             21228
_reflns_special_details          
;
 Reflections were merged by SHELXL according to the crystal
 class for the calculation of statistics and refinement.
 
 _reflns_Friedel_fraction is defined as the number of unique
 Friedel pairs measured divided by the number that would be
 possible theoretically, ignoring centric projections and
 systematic absences.
;
_reflns_threshold_expression     'I > 2\s(I)'
_computing_cell_refinement       'CrysAlisPro 1.171.42.91a (Rigaku OD, 2023)'
_computing_data_collection       'CrysAlisPro 1.171.42.91a (Rigaku OD, 2023)'
_computing_data_reduction        'CrysAlisPro 1.171.42.91a (Rigaku OD, 2023)'
_computing_molecular_graphics    'Olex2 1.5 (Dolomanov et al., 2009)'
_computing_publication_material  'Olex2 1.5 (Dolomanov et al., 2009)'
_computing_structure_refinement  'SHELXL (Sheldrick, 2018)'
_computing_structure_solution    'SHELXT (Sheldrick, 2018)'
_refine_diff_density_max         0.532
_refine_diff_density_min         -0.614
_refine_diff_density_rms         0.054
_refine_ls_extinction_coef       .
_refine_ls_extinction_method     none
_refine_ls_goodness_of_fit_ref   1.056
_refine_ls_hydrogen_treatment    constr
_refine_ls_matrix_type           full
_refine_ls_number_parameters     1562
_refine_ls_number_reflns         21228
_refine_ls_number_restraints     357
_refine_ls_R_factor_all          0.0508
_refine_ls_R_factor_gt           0.0426
_refine_ls_restrained_S_all      1.092
_refine_ls_shift/su_max          0.001
_refine_ls_shift/su_mean         0.000
_refine_ls_structure_factor_coef Fsqd
_refine_ls_weighting_details     
'w=1/[\s^2^(Fo^2^)+(0.0616P)^2^+3.1039P] where P=(Fo^2^+2Fc^2^)/3'
_refine_ls_weighting_scheme      calc
_refine_ls_wR_factor_gt          0.1111
_refine_ls_wR_factor_ref         0.1189
_olex2_refinement_description    
;
1. Fixed Uiso
 At 1.2 times of:
  All C(H) groups, All C(H,H) groups
 At 1.5 times of:
  All C(H,H,H) groups
2. Restrained distances
 F1*-C84 = F1-C84 = F3*-C84 = F3-C84 = F2*-C84 = F2-C84
 1.35 with sigma of 0.01
 F11*-C92 = F11-C92 = F12*-C92 = F12-C92 = F10-C92 = F10*-C92
 1.35 with sigma of 0.01
 F17-C100 = F17*-C100 = F18*-C100
 1.35 with sigma of 0.01
3. Uiso/Uaniso restraints and constraints
O1 \\sim C109 \\sim C110 \\sim C111 \\sim C112: within 2A with sigma of 0.01
and sigma for terminal atoms of 0.02 within 2A
F23* \\sim F23 \\sim F22* \\sim F22 \\sim F24* \\sim F24: within 2A with sigma
of 0.01 and sigma for terminal atoms of 0.02 within 2A
O2 \\sim C113 \\sim C114 \\sim C115 \\sim C116 \\sim O3 \\sim C117 \\sim C118
\\sim C119 \\sim C120: within 2A with sigma of 0.01 and sigma for terminal
atoms of 0.02 within 2A
F4 \\sim F6* \\sim F5 \\sim F5* \\sim F6 \\sim F4*: within 2A with sigma of
0.01 and sigma for terminal atoms of 0.02 within 2A
F16 \\sim F17* \\sim F17 \\sim F18* \\sim F18: within 2A with sigma of 0.01 and
sigma for terminal atoms of 0.02 within 2A
F11 \\sim F12* \\sim F12 \\sim F10* \\sim F10 \\sim F11*: within 2A with sigma
of 0.01 and sigma for terminal atoms of 0.02 within 2A
F1 \\sim F3* \\sim F3 \\sim F2* \\sim F2 \\sim F1*: within 2A with sigma of
0.005 and sigma for terminal atoms of 0.01 within 2A
F14 \\sim F14* \\sim F15 \\sim F15* \\sim F13: within 2A with sigma of 0.01 and
sigma for terminal atoms of 0.02 within 2A
4. Others
 Sof(F22*)=Sof(F23*)=Sof(F24*)=1-FVAR(1)
 Sof(F22)=Sof(F23)=Sof(F24)=FVAR(1)
 Sof(F4*)=Sof(F5*)=Sof(F6*)=1-FVAR(2)
 Sof(F4)=Sof(F5)=Sof(F6)=FVAR(2)
 Sof(F17*)=Sof(F18*)=1-FVAR(3)
 Sof(F17)=Sof(F18)=FVAR(3)
 Sof(F10*)=Sof(F11*)=Sof(F12*)=1-FVAR(4)
 Sof(F10)=Sof(F11)=Sof(F12)=FVAR(4)
 Sof(F1*)=Sof(F2*)=Sof(F3*)=1-FVAR(5)
 Sof(F1)=Sof(F2)=Sof(F3)=FVAR(5)
 Sof(F14*)=Sof(F15*)=1-FVAR(6)
 Sof(F14)=Sof(F15)=FVAR(6)
 Fixed Sof: O1(0.5) C109(0.5) H10A(0.5) H10B(0.5) H10C(0.5) C110(0.5)
 H11A(0.5) H11B(0.5) C111(0.5) H11C(0.5) H11D(0.5) C112(0.5) H11E(0.5)
 H11F(0.5) H11G(0.5) O2(0.5) C113(0.5) H11H(0.5) H11I(0.5) H11J(0.5) C114(0.5)
 H11K(0.5) H11L(0.5) C115(0.5) H11M(0.5) H11N(0.5) C116(0.5) H11O(0.5)
 H11P(0.5) H11Q(0.5) O3(0.5) C117(0.5) H11R(0.5) H11S(0.5) H11T(0.5) C118(0.5)
 H11U(0.5) H11V(0.5) C119(0.5) H11W(0.5) H11X(0.5) C120(0.5) H12A(0.5)
 H12B(0.5) H12C(0.5)
5.a Free rotating group:
 O1(C109,C110,C111,C112), O2(C113,C114,C115,C116), O3(C117,C118,C119,C120)
5.b Secondary CH2 refined with riding coordinates:
 C14(H14A,H14B), C15(H15A,H15B), C16(H16A,H16B), C30(H30A,H30B), C31(H31A,
 H31B), C32(H32A,H32B), C110(H11A,H11B), C111(H11C,H11D), C114(H11K,H11L),
 C115(H11M,H11N), C118(H11U,H11V), C119(H11W,H11X)
5.c Aromatic/amide H refined with riding coordinates:
 C4(H4), C10(H10), C20(H20), C26(H26), C36(H36), C37(H37), C38(H38), C39(H39),
 C40(H40), C42(H42), C43(H43), C44(H44), C45(H45), C46(H46), C48(H48), C49(H49),
  C50(H50), C51(H51), C52(H52), C54(H54), C55(H55), C56(H56), C57(H57),
 C58(H58), C60(H60), C61(H61), C62(H62), C63(H63), C64(H64), C66(H66), C67(H67),
  C68(H68), C69(H69), C70(H70), C72(H72), C73(H73), C74(H74), C75(H75),
 C76(H76), C78(H78), C80(H80), C82(H82), C86(H86), C88(H88), C90(H90), C94(H94),
  C96(H96), C98(H98), C102(H102), C104(H104), C106(H106)
5.d Idealised Me refined as rotating group:
 C1(H1A,H1B,H1C), C7(H7A,H7B,H7C), C8(H8A,H8B,H8C), C9(H9A,H9B,H9C), C13(H13A,
 H13B,H13C), C17(H17A,H17B,H17C), C23(H23A,H23B,H23C), C24(H24A,H24B,H24C),
 C25(H25A,H25B,H25C), C29(H29A,H29B,H29C), C109(H10A,H10B,H10C), C112(H11E,H11F,
 H11G), C113(H11H,H11I,H11J), C116(H11O,H11P,H11Q), C117(H11R,H11S,H11T),
 C120(H12A,H12B,H12C)
;
_atom_sites_solution_hydrogens   geom
_atom_sites_solution_primary     dual
loop_
_atom_site_label
_atom_site_type_symbol
_atom_site_fract_x
_atom_site_fract_y
_atom_site_fract_z
_atom_site_U_iso_or_equiv
_atom_site_adp_type
_atom_site_occupancy
_atom_site_site_symmetry_order
_atom_site_calc_flag
_atom_site_refinement_flags_posn
_atom_site_refinement_flags_adp
_atom_site_refinement_flags_occupancy
_atom_site_disorder_assembly
_atom_site_disorder_group
Fe1 Fe 0.53537(2) 0.35575(2) 0.24050(2) 0.02171(8) Uani 1 1 d . . . . .
Fe2 Fe 0.36514(2) 0.33176(2) 0.21465(2) 0.02065(7) Uani 1 1 d . . . . .
P1 P 0.21989(3) 0.37545(3) 0.17500(2) 0.02159(10) Uani 1 1 d . . . . .
P2 P 0.66982(3) 0.38762(3) 0.25980(3) 0.02348(10) Uani 1 1 d . . . . .
N1 N 0.47277(11) 0.33751(9) 0.33832(9) 0.0253(3) Uani 1 1 d . . . . .
N2 N 0.57325(11) 0.25656(9) 0.27799(8) 0.0232(3) Uani 1 1 d . . . . .
N3 N 0.60858(11) 0.33647(9) 0.15623(8) 0.0239(3) Uani 1 1 d . . . . .
N4 N 0.42992(11) 0.31577(9) 0.12835(8) 0.0238(3) Uani 1 1 d . . . . .
N5 N 0.36950(11) 0.23219(9) 0.24374(8) 0.0235(3) Uani 1 1 d . . . . .
N6 N 0.30011(11) 0.31156(9) 0.31107(8) 0.0240(3) Uani 1 1 d . . . . .
C1 C 0.47071(15) 0.24477(13) 0.46032(10) 0.0313(5) Uani 1 1 d . . . . .
H1A H 0.418339 0.214358 0.477315 0.047 Uiso 1 1 calc R U . . .
H1B H 0.448833 0.286846 0.475322 0.047 Uiso 1 1 calc R U . . .
H1C H 0.530437 0.216187 0.479384 0.047 Uiso 1 1 calc R U . . .
C2 C 0.49299(13) 0.27075(11) 0.38189(10) 0.0250(4) Uani 1 1 d . . . . .
C3 C 0.54724(14) 0.22053(11) 0.34781(10) 0.0248(4) Uani 1 1 d . . . . .
C4 C 0.57599(14) 0.14609(12) 0.37724(11) 0.0280(4) Uani 1 1 d . . . . .
H4 H 0.555339 0.121591 0.425618 0.034 Uiso 1 1 calc R U . . .
C5 C 0.63501(14) 0.10658(12) 0.33663(11) 0.0289(4) Uani 1 1 d . . . . .
C6 C 0.66716(17) 0.02461(12) 0.37130(13) 0.0357(5) Uani 1 1 d . . . . .
C7 C 0.7294(2) 0.01193(14) 0.42673(15) 0.0476(6) Uani 1 1 d . . . . .
H7A H 0.749016 -0.040483 0.449855 0.071 Uiso 1 1 calc R U . . .
H7B H 0.690259 0.032924 0.461339 0.071 Uiso 1 1 calc R U . . .
H7C H 0.788597 0.035271 0.404361 0.071 Uiso 1 1 calc R U . . .
C8 C 0.7277(2) -0.01060(13) 0.31918(15) 0.0469(6) Uani 1 1 d . . . . .
H8A H 0.787753 0.011612 0.296558 0.070 Uiso 1 1 calc R U . . .
H8B H 0.688304 -0.003113 0.283802 0.070 Uiso 1 1 calc R U . . .
H8C H 0.745856 -0.062924 0.343701 0.070 Uiso 1 1 calc R U . . .
C9 C 0.5743(2) -0.01179(14) 0.40696(16) 0.0486(6) Uani 1 1 d . . . . .
H9A H 0.531342 -0.000250 0.372590 0.073 Uiso 1 1 calc R U . . .
H9B H 0.538625 0.006346 0.444300 0.073 Uiso 1 1 calc R U . . .
H9C H 0.593626 -0.064676 0.426747 0.073 Uiso 1 1 calc R U . . .
C10 C 0.66379(14) 0.14530(12) 0.26553(11) 0.0290(4) Uani 1 1 d . . . . .
H10 H 0.704875 0.120353 0.236506 0.035 Uiso 1 1 calc R U . . .
C11 C 0.63269(14) 0.21993(11) 0.23714(10) 0.0251(4) Uani 1 1 d . . . . .
C12 C 0.65469(14) 0.26979(11) 0.16594(10) 0.0252(4) Uani 1 1 d . . . . .
C13 C 0.72704(16) 0.24386(13) 0.11244(11) 0.0327(5) Uani 1 1 d . . . . .
H13A H 0.781392 0.209106 0.134296 0.049 Uiso 1 1 calc R U . . .
H13B H 0.753396 0.285532 0.074623 0.049 Uiso 1 1 calc R U . . .
H13C H 0.693521 0.220029 0.093493 0.049 Uiso 1 1 calc R U . . .
C14 C 0.61660(14) 0.39151(11) 0.08491(10) 0.0270(4) Uani 1 1 d . . . . .
H14A H 0.687417 0.392458 0.064408 0.032 Uiso 1 1 calc R U . . .
H14B H 0.587806 0.440080 0.087686 0.032 Uiso 1 1 calc R U . . .
C15 C 0.56482(14) 0.37754(12) 0.03659(10) 0.0278(4) Uani 1 1 d . . . . .
H15A H 0.597250 0.330671 0.031042 0.033 Uiso 1 1 calc R U . . .
H15B H 0.574077 0.416351 -0.009933 0.033 Uiso 1 1 calc R U . . .
C16 C 0.45406(14) 0.37493(12) 0.06164(10) 0.0262(4) Uani 1 1 d . . . . .
H16A H 0.421416 0.422011 0.066635 0.031 Uiso 1 1 calc R U . . .
H16B H 0.426332 0.369325 0.025471 0.031 Uiso 1 1 calc R U . . .
C17 C 0.48146(16) 0.22334(13) 0.06887(12) 0.0336(5) Uani 1 1 d . . . . .
H17A H 0.541609 0.187669 0.077413 0.050 Uiso 1 1 calc R U . . .
H17B H 0.496536 0.265150 0.026453 0.050 Uiso 1 1 calc R U . . .
H17C H 0.431128 0.200800 0.063013 0.050 Uiso 1 1 calc R U . . .
C18 C 0.44334(14) 0.24847(11) 0.12968(10) 0.0260(4) Uani 1 1 d . . . . .
C19 C 0.40980(14) 0.19707(11) 0.19756(10) 0.0252(4) Uani 1 1 d . . . . .
C20 C 0.40827(15) 0.12320(12) 0.21719(12) 0.0306(4) Uani 1 1 d . . . . .
H20 H 0.436150 0.099592 0.184426 0.037 Uiso 1 1 calc R U . . .
C21 C 0.36594(15) 0.08294(12) 0.28498(12) 0.0312(4) Uani 1 1 d . . . . .
C22 C 0.35322(17) 0.00382(12) 0.30240(14) 0.0382(5) Uani 1 1 d . . . . .
C23 C 0.2704(2) 0.00600(15) 0.26538(18) 0.0558(8) Uani 1 1 d . . . . .
H23A H 0.209215 0.033463 0.281867 0.084 Uiso 1 1 calc R U . . .
H23B H 0.260020 -0.043792 0.275754 0.084 Uiso 1 1 calc R U . . .
H23C H 0.289251 0.029724 0.214910 0.084 Uiso 1 1 calc R U . . .
C24 C 0.44868(19) -0.03950(13) 0.27579(15) 0.0449(6) Uani 1 1 d . . . . .
H24A H 0.464513 -0.017481 0.224894 0.067 Uiso 1 1 calc R U . . .
H24B H 0.439092 -0.090027 0.288839 0.067 Uiso 1 1 calc R U . . .
H24C H 0.503155 -0.038564 0.296696 0.067 Uiso 1 1 calc R U . . .
C25 C 0.3240(2) -0.03586(14) 0.38092(16) 0.0520(7) Uani 1 1 d . . . . .
H25A H 0.374782 -0.035570 0.405402 0.078 Uiso 1 1 calc R U . . .
H25B H 0.318166 -0.086271 0.389746 0.078 Uiso 1 1 calc R U . . .
H25C H 0.260466 -0.011103 0.397810 0.078 Uiso 1 1 calc R U . . .
C26 C 0.32970(15) 0.11969(11) 0.33192(11) 0.0294(4) Uani 1 1 d . . . . .
H26 H 0.303384 0.093590 0.378807 0.035 Uiso 1 1 calc R U . . .
C27 C 0.33158(14) 0.19400(11) 0.31102(10) 0.0261(4) Uani 1 1 d . . . . .
C28 C 0.29042(14) 0.24285(12) 0.34894(10) 0.0270(4) Uani 1 1 d . . . . .
C29 C 0.23525(16) 0.21522(13) 0.42215(11) 0.0331(5) Uani 1 1 d . . . . .
H29A H 0.194890 0.179862 0.425933 0.050 Uiso 1 1 calc R U . . .
H29B H 0.192345 0.256090 0.433549 0.050 Uiso 1 1 calc R U . . .
H29C H 0.282521 0.191705 0.454716 0.050 Uiso 1 1 calc R U . . .
C30 C 0.25155(14) 0.36930(12) 0.33971(11) 0.0273(4) Uani 1 1 d . . . . .
H30A H 0.182863 0.360843 0.361480 0.033 Uiso 1 1 calc R U . . .
H30B H 0.248085 0.416708 0.300597 0.033 Uiso 1 1 calc R U . . .
C31 C 0.30214(15) 0.37461(13) 0.39356(11) 0.0303(4) Uani 1 1 d . . . . .
H31A H 0.304216 0.327749 0.433385 0.036 Uiso 1 1 calc R U . . .
H31B H 0.261956 0.412793 0.411343 0.036 Uiso 1 1 calc R U . . .
C32 C 0.40718(15) 0.39231(12) 0.36507(11) 0.0281(4) Uani 1 1 d . . . . .
H32A H 0.405014 0.440517 0.327027 0.034 Uiso 1 1 calc R U . . .
H32B H 0.434767 0.395357 0.402600 0.034 Uiso 1 1 calc R U . . .
C33 C 0.41021(13) 0.41847(11) 0.19861(10) 0.0250(4) Uani 1 1 d . . . . .
C34 C 0.45675(14) 0.46699(11) 0.19148(10) 0.0259(4) Uani 1 1 d . . . . .
C35 C 0.45804(15) 0.54413(11) 0.17270(10) 0.0266(4) Uani 1 1 d . . . . .
C36 C 0.37381(16) 0.58739(13) 0.19543(12) 0.0349(5) Uani 1 1 d . . . . .
H36 H 0.318135 0.565385 0.224032 0.042 Uiso 1 1 calc R U . . .
C37 C 0.37099(18) 0.66148(14) 0.17668(14) 0.0426(6) Uani 1 1 d . . . . .
H37 H 0.313209 0.689838 0.192171 0.051 Uiso 1 1 calc R U . . .
C38 C 0.45144(19) 0.69475(13) 0.13560(13) 0.0402(5) Uani 1 1 d . . . . .
H38 H 0.449148 0.745684 0.122734 0.048 Uiso 1 1 calc R U . . .
C39 C 0.53534(17) 0.65280(12) 0.11351(12) 0.0345(5) Uani 1 1 d . . . . .
H39 H 0.591273 0.675025 0.085805 0.041 Uiso 1 1 calc R U . . .
C40 C 0.53833(15) 0.57899(12) 0.13141(11) 0.0291(4) Uani 1 1 d . . . . .
H40 H 0.596289 0.551243 0.115308 0.035 Uiso 1 1 calc R U . . .
C41 C 0.17605(14) 0.47278(11) 0.13340(10) 0.0253(4) Uani 1 1 d . . . . .
C42 C 0.23460(15) 0.52555(11) 0.11816(10) 0.0275(4) Uani 1 1 d . . . . .
H42 H 0.299873 0.511301 0.128551 0.033 Uiso 1 1 calc R U . . .
C43 C 0.19850(17) 0.59927(12) 0.08775(11) 0.0332(5) Uani 1 1 d . . . . .
H43 H 0.239336 0.634892 0.077245 0.040 Uiso 1 1 calc R U . . .
C44 C 0.10317(18) 0.62061(12) 0.07285(12) 0.0364(5) Uani 1 1 d . . . . .
H44 H 0.078321 0.670838 0.052636 0.044 Uiso 1 1 calc R U . . .
C45 C 0.04422(17) 0.56852(13) 0.08748(12) 0.0351(5) Uani 1 1 d . . . . .
H45 H -0.021233 0.583188 0.077432 0.042 Uiso 1 1 calc R U . . .
C46 C 0.08000(15) 0.49530(12) 0.11664(11) 0.0293(4) Uani 1 1 d . . . . .
H46 H 0.039555 0.459938 0.125418 0.035 Uiso 1 1 calc R U . . .
C47 C 0.21185(14) 0.34085(12) 0.10767(11) 0.0260(4) Uani 1 1 d . . . . .
C48 C 0.21868(14) 0.38760(12) 0.03774(11) 0.0284(4) Uani 1 1 d . . . . .
H48 H 0.225025 0.437077 0.025767 0.034 Uiso 1 1 calc R U . . .
C49 C 0.21628(15) 0.36235(14) -0.01429(12) 0.0343(5) Uani 1 1 d . . . . .
H49 H 0.220512 0.394826 -0.061386 0.041 Uiso 1 1 calc R U . . .
C50 C 0.20781(17) 0.29061(15) 0.00180(13) 0.0396(5) Uani 1 1 d . . . . .
H50 H 0.204971 0.273821 -0.033812 0.048 Uiso 1 1 calc R U . . .
C51 C 0.20350(17) 0.24337(14) 0.07031(13) 0.0387(5) Uani 1 1 d . . . . .
H51 H 0.198006 0.193836 0.081684 0.046 Uiso 1 1 calc R U . . .
C52 C 0.20715(15) 0.26774(12) 0.12271(12) 0.0310(4) Uani 1 1 d . . . . .
H52 H 0.206425 0.234283 0.169268 0.037 Uiso 1 1 calc R U . . .
C53 C 0.11413(14) 0.34770(11) 0.24502(10) 0.0249(4) Uani 1 1 d . . . . .
C54 C 0.10572(15) 0.27410(12) 0.28060(11) 0.0281(4) Uani 1 1 d . . . . .
H54 H 0.151506 0.238226 0.265896 0.034 Uiso 1 1 calc R U . . .
C55 C 0.03107(16) 0.25291(13) 0.33725(11) 0.0326(5) Uani 1 1 d . . . . .
H55 H 0.025758 0.202702 0.360527 0.039 Uiso 1 1 calc R U . . .
C56 C -0.03548(15) 0.30396(13) 0.36009(11) 0.0337(5) Uani 1 1 d . . . . .
H56 H -0.086899 0.289161 0.398519 0.040 Uiso 1 1 calc R U . . .
C57 C -0.02663(15) 0.37676(13) 0.32659(11) 0.0331(5) Uani 1 1 d . . . . .
H57 H -0.071670 0.412148 0.342452 0.040 Uiso 1 1 calc R U . . .
C58 C 0.04776(15) 0.39864(12) 0.26978(11) 0.0287(4) Uani 1 1 d . . . . .
H58 H 0.053513 0.448860 0.247524 0.034 Uiso 1 1 calc R U . . .
C59 C 0.70192(14) 0.32757(11) 0.34622(10) 0.0261(4) Uani 1 1 d . . . . .
C60 C 0.73223(14) 0.25272(11) 0.36146(10) 0.0258(4) Uani 1 1 d . . . . .
H60 H 0.739776 0.232852 0.326216 0.031 Uiso 1 1 calc R U . . .
C61 C 0.75148(14) 0.20698(12) 0.42775(11) 0.0292(4) Uani 1 1 d . . . . .
H61 H 0.773848 0.156484 0.436964 0.035 Uiso 1 1 calc R U . . .
C62 C 0.73822(15) 0.23464(13) 0.48017(11) 0.0322(5) Uani 1 1 d . . . . .
H62 H 0.751208 0.203322 0.525361 0.039 Uiso 1 1 calc R U . . .
C63 C 0.70590(17) 0.30828(13) 0.46639(12) 0.0358(5) Uani 1 1 d . . . . .
H63 H 0.695530 0.327391 0.502494 0.043 Uiso 1 1 calc R U . . .
C64 C 0.68856(16) 0.35438(13) 0.40003(11) 0.0322(5) Uani 1 1 d . . . . .
H64 H 0.667283 0.404933 0.391091 0.039 Uiso 1 1 calc R U . . .
C65 C 0.67377(16) 0.47690(11) 0.26274(12) 0.0314(5) Uani 1 1 d . . . . .
C66 C 0.58823(18) 0.51564(13) 0.28720(12) 0.0362(5) Uani 1 1 d . . . . .
H66 H 0.527470 0.497424 0.298980 0.043 Uiso 1 1 calc R U . . .
C67 C 0.5897(2) 0.58047(15) 0.29482(16) 0.0508(7) Uani 1 1 d . . . . .
H67 H 0.530506 0.606123 0.312240 0.061 Uiso 1 1 calc R U . . .
C68 C 0.6781(2) 0.60774(17) 0.2768(2) 0.0683(10) Uani 1 1 d . . . . .
H68 H 0.679496 0.652555 0.281222 0.082 Uiso 1 1 calc R U . . .
C69 C 0.7638(2) 0.56954(17) 0.2526(2) 0.0694(10) Uani 1 1 d . . . . .
H69 H 0.824120 0.588399 0.240285 0.083 Uiso 1 1 calc R U . . .
C70 C 0.76312(19) 0.50400(14) 0.24598(16) 0.0472(6) Uani 1 1 d . . . . .
H70 H 0.822874 0.477616 0.230188 0.057 Uiso 1 1 calc R U . . .
C71 C 0.78365(14) 0.37762(11) 0.19781(10) 0.0248(4) Uani 1 1 d . . . . .
C72 C 0.86197(15) 0.32068(11) 0.21210(11) 0.0280(4) Uani 1 1 d . . . . .
H72 H 0.860098 0.284550 0.257514 0.034 Uiso 1 1 calc R U . . .
C73 C 0.94286(15) 0.31611(12) 0.16067(11) 0.0312(4) Uani 1 1 d . . . . .
H73 H 0.995255 0.276449 0.171084 0.037 Uiso 1 1 calc R U . . .
C74 C 0.94805(15) 0.36848(12) 0.09461(11) 0.0315(5) Uani 1 1 d . . . . .
H74 H 1.003112 0.364644 0.059427 0.038 Uiso 1 1 calc R U . . .
C75 C 0.87232(16) 0.42650(13) 0.08025(12) 0.0370(5) Uani 1 1 d . . . . .
H75 H 0.876207 0.463672 0.035370 0.044 Uiso 1 1 calc R U . . .
C76 C 0.79084(15) 0.43073(12) 0.13090(12) 0.0328(5) Uani 1 1 d . . . . .
H76 H 0.738695 0.470516 0.120017 0.039 Uiso 1 1 calc R U . . .
F1 F 1.1486(4) -0.4246(3) 0.2954(5) 0.102(2) Uani 0.449(7) 1 d D U P A 1
F2 F 1.0339(8) -0.4752(4) 0.3604(4) 0.084(2) Uani 0.449(7) 1 d D U P A 1
F3 F 1.0307(6) -0.4245(3) 0.2471(3) 0.097(2) Uani 0.449(7) 1 d D U P A 1
F4 F 0.68907(17) -0.23271(18) 0.33649(13) 0.0924(9) Uani 0.931(4) 1 d . U P B 1
F5 F 0.73743(16) -0.22582(14) 0.42115(13) 0.0760(8) Uani 0.931(4) 1 d . U P B 1
F6 F 0.72152(18) -0.32853(13) 0.42282(16) 0.0789(8) Uani 0.931(4) 1 d . U P B 1
F7 F 1.36509(14) -0.22167(9) 0.36423(8) 0.0621(5) Uani 1 1 d . . . . .
F8 F 1.48097(12) -0.25240(9) 0.29033(9) 0.0593(4) Uani 1 1 d . . . . .
F9 F 1.35985(13) -0.31282(8) 0.33810(10) 0.0631(5) Uani 1 1 d . . . . .
F10 F 1.4278(15) -0.0148(11) 0.0929(9) 0.097(4) Uani 0.56(4) 1 d D U P C 1
F11 F 1.3115(9) 0.0038(5) 0.0409(4) 0.072(2) Uani 0.56(4) 1 d D U P C 1
F12 F 1.4246(9) -0.0897(7) 0.0388(5) 0.092(3) Uani 0.56(4) 1 d D U P C 1
F13 F 0.95908(19) -0.19326(13) 0.00546(12) 0.0901(7) Uani 1 1 d . U . . .
F14 F 1.1042(8) -0.1870(5) 0.0017(5) 0.0619(19) Uani 0.52(2) 1 d . U P D 1
F15 F 1.0313(16) -0.0935(5) -0.0681(4) 0.101(4) Uani 0.52(2) 1 d . U P D 1
F16 F 0.7530(2) 0.06154(12) 0.13888(12) 0.1057(10) Uani 1 1 d . U . . .
F17 F 0.6794(4) -0.0095(4) 0.1155(5) 0.0937(19) Uani 0.70(2) 1 d D U P E 1
F18 F 0.7613(7) 0.0706(3) 0.0340(3) 0.0730(18) Uani 0.70(2) 1 d . U P E 1
F19 F 0.92621(11) -0.07570(9) 0.50294(7) 0.0508(4) Uani 1 1 d . . . . .
F20 F 1.08247(11) -0.08267(9) 0.48299(8) 0.0522(4) Uani 1 1 d . . . . .
F21 F 1.01745(14) -0.17252(8) 0.49257(7) 0.0559(4) Uani 1 1 d . . . . .
F22 F 0.9369(2) 0.13801(10) 0.19604(14) 0.0656(9) Uani 0.817(5) 1 d . U P F 1
F23 F 0.9263(2) 0.15036(10) 0.29181(12) 0.0605(7) Uani 0.817(5) 1 d . U P F 1
F24 F 1.06619(17) 0.14281(13) 0.2293(2) 0.0799(12) Uani 0.817(5) 1 d . U P F 1
C77 C 1.00182(19) -0.21539(13) 0.27678(12) 0.0379(5) Uani 1 1 d . . . . .
C78 C 0.9043(2) -0.21301(14) 0.31276(12) 0.0400(5) Uani 1 1 d . . . . .
H78 H 0.868871 -0.167576 0.314772 0.048 Uiso 1 1 calc R U . . .
C79 C 0.8575(2) -0.27393(14) 0.34546(13) 0.0439(6) Uani 1 1 d . . . . .
C80 C 0.9063(2) -0.34113(15) 0.34359(14) 0.0511(7) Uani 1 1 d . . . . .
H80 H 0.874569 -0.383133 0.365759 0.061 Uiso 1 1 calc R U . . .
C81 C 1.0029(2) -0.34546(14) 0.30840(14) 0.0498(7) Uani 1 1 d . . . . .
C82 C 1.0492(2) -0.28363(13) 0.27568(12) 0.0419(6) Uani 1 1 d . . . . .
H82 H 1.115331 -0.288248 0.251861 0.050 Uiso 1 1 calc R U . . .
C83 C 0.7530(2) -0.26561(17) 0.38124(16) 0.0543(7) Uani 1 1 d . . . . .
C84 C 1.0556(3) -0.41632(16) 0.30451(17) 0.0662(9) Uani 1 1 d D . . . .
C85 C 1.1665(2) -0.14822(13) 0.21429(12) 0.0393(5) Uani 1 1 d . . . . .
C86 C 1.22510(19) -0.19559(12) 0.26380(12) 0.0381(5) Uani 1 1 d . . . . .
H86 H 1.194574 -0.228662 0.305707 0.046 Uiso 1 1 calc R U . . .
C87 C 1.32646(19) -0.19609(13) 0.25396(13) 0.0403(5) Uani 1 1 d . . . . .
C88 C 1.3737(2) -0.14861(15) 0.19378(14) 0.0478(6) Uani 1 1 d . . . . .
H88 H 1.442862 -0.148647 0.186902 0.057 Uiso 1 1 calc R U . . .
C89 C 1.3178(2) -0.10120(16) 0.14404(13) 0.0530(7) Uani 1 1 d . . . . .
C90 C 1.2168(2) -0.10122(15) 0.15391(13) 0.0480(6) Uani 1 1 d . . . . .
H90 H 1.180536 -0.068175 0.118439 0.058 Uiso 1 1 calc R U . . .
C91 C 1.3828(2) -0.24568(14) 0.31077(14) 0.0451(6) Uani 1 1 d . . . . .
C92 C 1.3696(3) -0.0500(2) 0.07949(17) 0.0822(12) Uani 1 1 d D . . . .
C93 C 0.9918(2) -0.10490(13) 0.16353(12) 0.0424(6) Uani 1 1 d . . . . .
C94 C 1.0259(2) -0.13044(14) 0.10780(12) 0.0474(6) Uani 1 1 d . . . . .
H94 H 1.085820 -0.163662 0.107969 0.057 Uiso 1 1 calc R U . . .
C95 C 0.9750(3) -0.10890(16) 0.05253(14) 0.0571(8) Uani 1 1 d . . . . .
C96 C 0.8891(3) -0.05929(17) 0.04918(15) 0.0663(9) Uani 1 1 d . . . . .
H96 H 0.854790 -0.043885 0.010956 0.080 Uiso 1 1 calc R U . . .
C97 C 0.8541(3) -0.03263(16) 0.10287(16) 0.0600(8) Uani 1 1 d . . . . .
C98 C 0.9043(2) -0.05604(14) 0.15903(13) 0.0482(6) Uani 1 1 d . . . . .
H98 H 0.877492 -0.037781 0.195830 0.058 Uiso 1 1 calc R U . . .
C99 C 1.0091(4) -0.1415(2) -0.00305(16) 0.0697(10) Uani 1 1 d . . . . .
C100 C 0.7610(4) 0.0207(2) 0.1006(2) 0.0824(13) Uani 1 1 d D . . . .
C101 C 1.02031(17) -0.08603(12) 0.27881(11) 0.0331(5) Uani 1 1 d . . . . .
C102 C 1.01083(17) -0.01028(12) 0.24757(11) 0.0328(5) Uani 1 1 d . . . . .
H102 H 1.013971 0.011272 0.198430 0.039 Uiso 1 1 calc R U . . .
C103 C 0.99702(15) 0.03459(12) 0.28568(11) 0.0296(4) Uani 1 1 d . . . . .
C104 C 0.99617(15) 0.00593(12) 0.35704(11) 0.0297(4) Uani 1 1 d . . . . .
H104 H 0.988102 0.036705 0.382963 0.036 Uiso 1 1 calc R U . . .
C105 C 1.00753(15) -0.06939(12) 0.38940(11) 0.0291(4) Uani 1 1 d . . . . .
C106 C 1.01799(16) -0.11395(12) 0.35127(11) 0.0311(4) Uani 1 1 d . . . . .
H106 H 1.023766 -0.165159 0.375070 0.037 Uiso 1 1 calc R U . . .
C107 C 0.98341(17) 0.11532(12) 0.24946(12) 0.0350(5) Uani 1 1 d . . . . .
C108 C 1.00814(16) -0.10038(12) 0.46611(11) 0.0323(5) Uani 1 1 d . . . . .
B1 B 1.0460(2) -0.13910(15) 0.23266(13) 0.0379(6) Uani 1 1 d . . . . .
F1* F 1.1392(5) -0.4378(3) 0.3398(4) 0.1088(19) Uani 0.551(7) 1 d D U P A 2
F2* F 1.0054(6) -0.4690(4) 0.3344(5) 0.105(2) Uani 0.551(7) 1 d D U P A 2
F3* F 1.1089(5) -0.4179(2) 0.2462(2) 0.0931(18) Uani 0.551(7) 1 d D U P A 2
F4* F 0.708(2) -0.3081(19) 0.3763(19) 0.066(6) Uani 0.069(4) 1 d . U P B 2
F5* F 0.764(3) -0.299(2) 0.4532(18) 0.097(8) Uani 0.069(4) 1 d . U P B 2
F6* F 0.714(2) -0.200(2) 0.367(2) 0.086(8) Uani 0.069(4) 1 d . U P B 2
F10* F 1.4459(18) -0.0314(16) 0.0943(12) 0.113(6) Uani 0.44(4) 1 d D U P C 2
F11* F 1.3038(12) 0.0110(8) 0.0539(13) 0.136(5) Uani 0.44(4) 1 d D U P C 2
F12* F 1.4069(13) -0.0715(12) 0.0258(8) 0.111(4) Uani 0.44(4) 1 d D U P C 2
F14* F 1.0973(10) -0.1558(11) -0.0153(7) 0.102(3) Uani 0.48(2) 1 d . U P D 2
F15* F 0.9726(12) -0.0941(6) -0.0632(5) 0.086(3) Uani 0.48(2) 1 d . U P D 2
F17* F 0.6854(10) -0.0144(9) 0.1448(11) 0.112(4) Uani 0.30(2) 1 d D U P E 2
F18* F 0.7253(18) 0.0594(13) 0.0426(8) 0.102(5) Uani 0.30(2) 1 d D U P E 2
F22* F 0.8978(8) 0.1435(6) 0.2488(9) 0.082(4) Uani 0.183(5) 1 d . U P F 2
F23* F 1.0266(12) 0.1456(6) 0.2711(7) 0.068(3) Uani 0.183(5) 1 d . U P F 2
F24* F 1.0316(12) 0.1323(5) 0.1808(5) 0.069(4) Uani 0.183(5) 1 d . U P F 2
O1 O 0.2485(6) 0.2216(5) -0.1205(4) 0.173(3) Uani 0.5 1 d G U P . .
C109 C 0.0972(7) 0.2851(8) -0.1593(6) 0.202(7) Uani 0.5 1 d G U P . .
H10A H 0.109995 0.330378 -0.158446 0.302 Uiso 0.5 1 calc R U P . .
H10B H 0.061158 0.258239 -0.113872 0.302 Uiso 0.5 1 calc R U P . .
H10C H 0.057468 0.296531 -0.195599 0.302 Uiso 0.5 1 calc R U P . .
C110 C 0.1935(8) 0.2393(7) -0.1748(5) 0.165(4) Uani 0.5 1 d G U P . .
H11A H 0.181127 0.194229 -0.177448 0.198 Uiso 0.5 1 calc R U P . .
H11B H 0.231064 0.266493 -0.220109 0.198 Uiso 0.5 1 calc R U P . .
C111 C 0.3311(7) 0.1670(6) -0.1236(6) 0.206(6) Uani 0.5 1 d G U P . .
H11C H 0.370687 0.181137 -0.170992 0.247 Uiso 0.5 1 calc R U P . .
H11D H 0.308290 0.120501 -0.113364 0.247 Uiso 0.5 1 calc R U P . .
C112 C 0.3928(8) 0.1576(8) -0.0719(7) 0.251(9) Uani 0.5 1 d G U P . .
H11E H 0.357412 0.135415 -0.024648 0.376 Uiso 0.5 1 calc R U P . .
H11F H 0.406452 0.205248 -0.077506 0.376 Uiso 0.5 1 calc R U P . .
H11G H 0.455202 0.126032 -0.079343 0.376 Uiso 0.5 1 calc R U P . .
O2 O 0.1544(7) 0.5890(3) 0.4797(4) 0.151(3) Uani 0.5 1 d G U P G 1
C113 C 0.0028(7) 0.6697(4) 0.4810(6) 0.149(5) Uani 0.5 1 d G U P G 1
H11H H 0.034848 0.698088 0.434623 0.224 Uiso 0.5 1 calc R U P G 1
H11I H 0.010011 0.688886 0.515337 0.224 Uiso 0.5 1 calc R U P G 1
H11J H -0.067575 0.673230 0.480540 0.224 Uiso 0.5 1 calc R U P G 1
C114 C 0.0504(6) 0.5915(4) 0.5000(5) 0.138(3) Uani 0.5 1 d G U P G 1
H11K H 0.034063 0.565715 0.550942 0.165 Uiso 0.5 1 calc R U P G 1
H11L H 0.025549 0.567245 0.475924 0.165 Uiso 0.5 1 calc R U P G 1
C115 C 0.2060(7) 0.5180(3) 0.5078(5) 0.139(3) Uani 0.5 1 d G U P G 1
H11M H 0.178939 0.483195 0.496970 0.167 Uiso 0.5 1 calc R U P G 1
H11N H 0.197436 0.502967 0.559130 0.167 Uiso 0.5 1 calc R U P G 1
C116 C 0.3124(7) 0.5166(5) 0.4777(6) 0.133(4) Uani 0.5 1 d G U P G 1
H11O H 0.320590 0.531189 0.426898 0.200 Uiso 0.5 1 calc R U P G 1
H11P H 0.347962 0.467297 0.497134 0.200 Uiso 0.5 1 calc R U P G 1
H11Q H 0.339130 0.550567 0.489102 0.200 Uiso 0.5 1 calc R U P G 1
O3 O 0.2367(6) 0.5714(3) 0.4817(3) 0.129(3) Uani 0.5 1 d G U P H 2
C117 C 0.0816(7) 0.6482(5) 0.4720(6) 0.137(4) Uani 0.5 1 d G U P H 2
H11R H 0.009915 0.648754 0.482386 0.206 Uiso 0.5 1 calc R U P H 2
H11S H 0.102436 0.669460 0.421443 0.206 Uiso 0.5 1 calc R U P H 2
H11T H 0.098936 0.676743 0.494764 0.206 Uiso 0.5 1 calc R U P H 2
C118 C 0.1329(6) 0.5712(5) 0.4986(7) 0.163(4) Uani 0.5 1 d G U P H 2
H11U H 0.113094 0.549580 0.549787 0.195 Uiso 0.5 1 calc R U P H 2
H11V H 0.114255 0.541646 0.476882 0.195 Uiso 0.5 1 calc R U P H 2
C119 C 0.2900(7) 0.5032(4) 0.5165(6) 0.150(4) Uani 0.5 1 d G U P H 2
H11W H 0.268569 0.464183 0.508460 0.180 Uiso 0.5 1 calc R U P H 2
H11X H 0.276589 0.493244 0.567351 0.180 Uiso 0.5 1 calc R U P H 2
C120 C 0.3973(7) 0.5038(6) 0.4901(7) 0.176(6) Uani 0.5 1 d G U P H 2
H12A H 0.433108 0.454233 0.507968 0.264 Uiso 0.5 1 calc R U P H 2
H12B H 0.420729 0.535809 0.505957 0.264 Uiso 0.5 1 calc R U P H 2
H12C H 0.408859 0.521592 0.439036 0.264 Uiso 0.5 1 calc R U P H 2

loop_
_atom_site_aniso_label
_atom_site_aniso_U_11
_atom_site_aniso_U_22
_atom_site_aniso_U_33
_atom_site_aniso_U_23
_atom_site_aniso_U_13
_atom_site_aniso_U_12
Fe1 0.01629(14) 0.02670(16) 0.02170(15) -0.00821(13) -0.00486(11) -0.00138(11)
Fe2 0.01614(14) 0.02408(15) 0.02020(15) -0.00623(12) -0.00403(11) -0.00208(11)
P1 0.0172(2) 0.0244(2) 0.0216(2) -0.00577(19) -0.00442(17) -0.00317(17)
P2 0.0198(2) 0.0253(2) 0.0249(2) -0.0076(2) -0.00746(18) -0.00130(18)
N1 0.0174(7) 0.0333(9) 0.0278(9) -0.0133(7) -0.0052(6) -0.0028(7)
N2 0.0173(7) 0.0302(9) 0.0228(8) -0.0097(7) -0.0046(6) -0.0032(6)
N3 0.0183(7) 0.0296(9) 0.0228(8) -0.0071(7) -0.0058(6) -0.0032(6)
N4 0.0163(7) 0.0292(9) 0.0236(8) -0.0068(7) -0.0043(6) -0.0026(6)
N5 0.0167(7) 0.0278(8) 0.0247(8) -0.0078(7) -0.0048(6) -0.0020(6)
N6 0.0172(7) 0.0309(9) 0.0247(8) -0.0103(7) -0.0063(6) -0.0016(6)
C1 0.0247(10) 0.0427(12) 0.0229(10) -0.0081(9) -0.0059(8) -0.0029(9)
C2 0.0165(9) 0.0351(11) 0.0227(9) -0.0089(8) -0.0043(7) -0.0041(8)
C3 0.0178(9) 0.0317(10) 0.0237(9) -0.0065(8) -0.0059(7) -0.0048(8)
C4 0.0195(9) 0.0345(11) 0.0260(10) -0.0046(9) -0.0063(7) -0.0049(8)
C5 0.0209(9) 0.0302(11) 0.0349(11) -0.0088(9) -0.0097(8) -0.0025(8)
C6 0.0312(11) 0.0292(11) 0.0410(13) -0.0058(10) -0.0111(9) -0.0008(9)
C7 0.0428(14) 0.0394(13) 0.0537(16) -0.0074(12) -0.0215(12) 0.0046(11)
C8 0.0463(14) 0.0304(12) 0.0575(16) -0.0132(12) -0.0094(12) 0.0029(10)
C9 0.0448(14) 0.0339(13) 0.0596(17) -0.0079(12) -0.0041(12) -0.0120(11)
C10 0.0200(9) 0.0342(11) 0.0340(11) -0.0142(9) -0.0058(8) -0.0013(8)
C11 0.0169(9) 0.0313(10) 0.0281(10) -0.0117(9) -0.0065(7) -0.0009(7)
C12 0.0170(9) 0.0339(11) 0.0250(10) -0.0106(8) -0.0057(7) -0.0018(8)
C13 0.0260(10) 0.0402(12) 0.0291(11) -0.0139(10) -0.0041(8) 0.0027(9)
C14 0.0215(9) 0.0323(11) 0.0237(10) -0.0065(8) -0.0021(7) -0.0057(8)
C15 0.0217(9) 0.0362(11) 0.0219(9) -0.0066(9) -0.0028(7) -0.0053(8)
C16 0.0211(9) 0.0345(11) 0.0199(9) -0.0060(8) -0.0040(7) -0.0042(8)
C17 0.0305(11) 0.0406(12) 0.0320(11) -0.0174(10) -0.0008(9) -0.0064(9)
C18 0.0180(9) 0.0329(11) 0.0268(10) -0.0111(9) -0.0034(7) -0.0025(8)
C19 0.0192(9) 0.0287(10) 0.0279(10) -0.0104(8) -0.0058(7) -0.0013(7)
C20 0.0235(10) 0.0299(11) 0.0398(12) -0.0146(9) -0.0065(8) -0.0014(8)
C21 0.0245(10) 0.0282(10) 0.0394(12) -0.0071(9) -0.0108(9) -0.0042(8)
C22 0.0302(11) 0.0289(11) 0.0536(15) -0.0109(10) -0.0084(10) -0.0064(9)
C23 0.0414(14) 0.0428(14) 0.092(2) -0.0251(15) -0.0245(15) -0.0080(12)
C24 0.0401(13) 0.0292(12) 0.0641(17) -0.0159(12) -0.0104(12) -0.0021(10)
C25 0.0494(15) 0.0322(13) 0.0646(18) -0.0083(12) -0.0002(13) -0.0133(11)
C26 0.0243(10) 0.0293(10) 0.0302(11) -0.0026(9) -0.0075(8) -0.0070(8)
C27 0.0179(9) 0.0317(10) 0.0264(10) -0.0060(8) -0.0066(7) -0.0043(8)
C28 0.0194(9) 0.0359(11) 0.0247(10) -0.0078(9) -0.0063(7) -0.0050(8)
C29 0.0289(11) 0.0432(12) 0.0253(10) -0.0087(9) -0.0022(8) -0.0108(9)
C30 0.0201(9) 0.0349(11) 0.0266(10) -0.0131(9) -0.0032(7) -0.0002(8)
C31 0.0236(10) 0.0392(12) 0.0302(11) -0.0176(9) -0.0046(8) 0.0009(8)
C32 0.0237(10) 0.0355(11) 0.0284(10) -0.0161(9) -0.0069(8) 0.0001(8)
C33 0.0161(8) 0.0343(11) 0.0212(9) -0.0087(8) -0.0070(7) 0.0044(8)
C34 0.0199(9) 0.0295(10) 0.0255(10) -0.0079(8) -0.0064(7) 0.0010(8)
C35 0.0249(10) 0.0296(10) 0.0267(10) -0.0100(8) -0.0097(8) -0.0016(8)
C36 0.0284(11) 0.0376(12) 0.0413(13) -0.0193(10) -0.0017(9) -0.0049(9)
C37 0.0364(12) 0.0377(13) 0.0554(15) -0.0249(12) -0.0023(11) 0.0005(10)
C38 0.0456(13) 0.0292(11) 0.0479(14) -0.0166(11) -0.0081(11) -0.0040(10)
C39 0.0353(12) 0.0331(11) 0.0349(12) -0.0093(10) -0.0074(9) -0.0082(9)
C40 0.0263(10) 0.0311(11) 0.0295(10) -0.0102(9) -0.0066(8) -0.0026(8)
C41 0.0229(9) 0.0283(10) 0.0224(9) -0.0072(8) -0.0038(7) -0.0027(8)
C42 0.0253(10) 0.0278(10) 0.0261(10) -0.0061(8) -0.0059(8) -0.0028(8)
C43 0.0359(11) 0.0284(11) 0.0314(11) -0.0049(9) -0.0078(9) -0.0052(9)
C44 0.0412(12) 0.0264(11) 0.0330(12) -0.0027(9) -0.0124(10) 0.0034(9)
C45 0.0290(11) 0.0374(12) 0.0340(12) -0.0089(10) -0.0117(9) 0.0040(9)
C46 0.0251(10) 0.0326(11) 0.0269(10) -0.0070(9) -0.0066(8) -0.0023(8)
C47 0.0162(9) 0.0359(11) 0.0277(10) -0.0132(9) -0.0048(7) -0.0026(8)
C48 0.0196(9) 0.0367(11) 0.0276(10) -0.0107(9) -0.0053(8) -0.0021(8)
C49 0.0249(10) 0.0507(14) 0.0277(11) -0.0142(10) -0.0050(8) -0.0051(9)
C50 0.0296(11) 0.0611(16) 0.0392(13) -0.0296(12) -0.0036(9) -0.0090(11)
C51 0.0328(12) 0.0447(13) 0.0464(14) -0.0243(11) -0.0010(10) -0.0121(10)
C52 0.0260(10) 0.0358(11) 0.0327(11) -0.0137(9) -0.0009(8) -0.0088(9)
C53 0.0182(9) 0.0316(10) 0.0243(9) -0.0078(8) -0.0058(7) -0.0042(7)
C54 0.0236(10) 0.0330(11) 0.0267(10) -0.0062(9) -0.0078(8) -0.0069(8)
C55 0.0306(11) 0.0392(12) 0.0260(10) -0.0030(9) -0.0088(8) -0.0127(9)
C56 0.0213(10) 0.0518(14) 0.0251(10) -0.0079(10) -0.0019(8) -0.0130(9)
C57 0.0218(10) 0.0461(13) 0.0297(11) -0.0126(10) -0.0049(8) -0.0029(9)
C58 0.0244(10) 0.0343(11) 0.0255(10) -0.0082(9) -0.0055(8) -0.0040(8)
C59 0.0198(9) 0.0325(10) 0.0256(10) -0.0086(8) -0.0064(7) -0.0038(8)
C60 0.0186(9) 0.0317(10) 0.0263(10) -0.0080(8) -0.0068(7) -0.0031(8)
C61 0.0209(9) 0.0318(11) 0.0317(11) -0.0054(9) -0.0075(8) -0.0051(8)
C62 0.0272(10) 0.0414(12) 0.0253(10) -0.0049(9) -0.0086(8) -0.0082(9)
C63 0.0346(12) 0.0465(13) 0.0294(11) -0.0161(10) -0.0059(9) -0.0068(10)
C64 0.0308(11) 0.0347(11) 0.0313(11) -0.0121(9) -0.0074(9) -0.0026(9)
C65 0.0329(11) 0.0269(10) 0.0377(12) -0.0108(9) -0.0179(9) 0.0002(8)
C66 0.0372(12) 0.0356(12) 0.0401(12) -0.0154(10) -0.0176(10) 0.0015(9)
C67 0.0548(16) 0.0419(14) 0.0680(18) -0.0307(14) -0.0295(14) 0.0095(12)
C68 0.065(2) 0.0437(16) 0.118(3) -0.0441(18) -0.041(2) 0.0033(14)
C69 0.0522(17) 0.0501(17) 0.127(3) -0.0438(19) -0.0337(19) -0.0052(14)
C70 0.0379(13) 0.0379(13) 0.0758(19) -0.0242(13) -0.0246(13) -0.0017(10)
C71 0.0191(9) 0.0268(10) 0.0275(10) -0.0059(8) -0.0082(7) -0.0040(7)
C72 0.0259(10) 0.0277(10) 0.0264(10) -0.0040(8) -0.0066(8) -0.0045(8)
C73 0.0232(10) 0.0323(11) 0.0337(11) -0.0081(9) -0.0050(8) -0.0023(8)
C74 0.0194(9) 0.0417(12) 0.0299(11) -0.0073(9) -0.0051(8) -0.0069(8)
C75 0.0250(10) 0.0440(13) 0.0282(11) 0.0031(10) -0.0062(8) -0.0059(9)
C76 0.0211(10) 0.0332(11) 0.0344(11) -0.0018(9) -0.0079(8) -0.0009(8)
F1 0.079(3) 0.058(3) 0.152(6) -0.057(4) 0.048(4) -0.013(2)
F2 0.108(5) 0.039(2) 0.074(4) -0.012(2) 0.019(3) -0.004(3)
F3 0.129(5) 0.074(3) 0.110(4) -0.072(3) -0.020(4) 0.013(3)
F4 0.0536(13) 0.140(2) 0.0700(15) -0.0365(16) 0.0001(11) -0.0011(14)
F5 0.0709(14) 0.0936(18) 0.0817(17) -0.0662(15) 0.0362(12) -0.0348(12)
F6 0.0701(14) 0.0642(14) 0.0925(19) -0.0327(13) 0.0317(14) -0.0299(11)
F7 0.0794(12) 0.0580(10) 0.0417(9) -0.0206(8) -0.0121(8) 0.0102(9)
F8 0.0439(9) 0.0562(10) 0.0658(11) -0.0165(8) -0.0007(8) -0.0031(7)
F9 0.0598(10) 0.0362(8) 0.0796(12) -0.0039(8) -0.0154(9) -0.0072(7)
F10 0.128(7) 0.101(6) 0.050(4) 0.028(3) -0.033(4) -0.073(5)
F11 0.108(4) 0.069(3) 0.031(2) 0.007(2) -0.011(2) -0.042(3)
F12 0.088(4) 0.115(5) 0.029(3) -0.002(3) 0.020(3) -0.005(4)
F13 0.1171(18) 0.0880(15) 0.0950(16) -0.0648(13) -0.0245(13) -0.0068(13)
F14 0.089(3) 0.058(4) 0.045(3) -0.034(3) 0.005(2) -0.013(3)
F15 0.193(10) 0.064(3) 0.028(2) -0.0118(19) -0.007(5) -0.005(5)
F16 0.160(2) 0.0873(15) 0.0853(15) -0.0584(13) -0.0805(16) 0.0647(15)
F17 0.088(3) 0.084(3) 0.092(4) -0.023(3) -0.021(3) 0.012(2)
F18 0.106(5) 0.054(2) 0.067(2) -0.0147(16) -0.059(3) 0.006(2)
F19 0.0437(8) 0.0709(10) 0.0294(7) -0.0171(7) -0.0056(6) 0.0052(7)
F20 0.0490(9) 0.0687(10) 0.0398(8) -0.0069(7) -0.0226(7) -0.0171(7)
F21 0.0996(13) 0.0340(7) 0.0294(7) -0.0020(6) -0.0181(8) -0.0101(8)
F22 0.115(3) 0.0321(10) 0.0583(15) -0.0071(10) -0.0602(17) 0.0036(12)
F23 0.0899(19) 0.0314(10) 0.0498(13) -0.0144(9) -0.0086(12) 0.0070(10)
F24 0.0385(12) 0.0336(11) 0.133(3) 0.0076(16) -0.0107(14) -0.0107(9)
C77 0.0508(14) 0.0377(12) 0.0270(11) -0.0147(10) -0.0025(10) -0.0082(11)
C78 0.0510(14) 0.0382(12) 0.0324(12) -0.0167(10) -0.0034(10) -0.0059(11)
C79 0.0541(15) 0.0458(14) 0.0336(12) -0.0206(11) 0.0055(11) -0.0130(12)
C80 0.0676(18) 0.0436(14) 0.0424(14) -0.0222(12) 0.0142(13) -0.0207(13)
C81 0.0652(18) 0.0394(13) 0.0442(14) -0.0235(12) 0.0122(13) -0.0136(12)
C82 0.0527(15) 0.0380(13) 0.0340(12) -0.0178(10) 0.0050(11) -0.0089(11)
C83 0.0616(18) 0.0527(17) 0.0492(16) -0.0253(14) 0.0098(14) -0.0166(14)
C84 0.078(2) 0.0436(16) 0.068(2) -0.0275(16) 0.0225(18) -0.0143(16)
C85 0.0547(15) 0.0318(11) 0.0300(11) -0.0145(10) 0.0030(10) -0.0082(10)
C86 0.0492(14) 0.0294(11) 0.0297(11) -0.0112(9) 0.0040(10) -0.0042(10)
C87 0.0497(14) 0.0354(12) 0.0356(12) -0.0184(10) 0.0038(10) -0.0070(10)
C88 0.0539(16) 0.0520(15) 0.0386(13) -0.0199(12) 0.0064(11) -0.0183(13)
C89 0.0688(19) 0.0565(17) 0.0312(13) -0.0084(12) 0.0017(12) -0.0279(15)
C90 0.0656(18) 0.0459(14) 0.0293(12) -0.0086(11) -0.0028(12) -0.0161(13)
C91 0.0467(14) 0.0346(12) 0.0476(14) -0.0154(11) 0.0020(11) -0.0027(11)
C92 0.092(3) 0.106(3) 0.0409(18) 0.002(2) -0.0064(18) -0.055(3)
C93 0.0631(16) 0.0354(12) 0.0277(11) -0.0106(10) -0.0057(11) -0.0085(11)
C94 0.0747(19) 0.0386(13) 0.0274(12) -0.0110(10) -0.0039(12) -0.0116(13)
C95 0.098(2) 0.0443(15) 0.0297(13) -0.0136(12) -0.0111(14) -0.0101(15)
C96 0.115(3) 0.0493(17) 0.0387(15) -0.0154(13) -0.0348(17) 0.0023(17)
C97 0.093(2) 0.0448(15) 0.0464(16) -0.0191(13) -0.0319(16) 0.0068(15)
C98 0.0723(18) 0.0408(14) 0.0354(13) -0.0175(11) -0.0179(12) 0.0004(13)
C99 0.116(3) 0.060(2) 0.0339(15) -0.0211(14) -0.0136(18) -0.007(2)
C100 0.122(4) 0.066(2) 0.068(2) -0.034(2) -0.053(3) 0.025(2)
C101 0.0386(12) 0.0324(11) 0.0265(11) -0.0090(9) -0.0053(9) -0.0045(9)
C102 0.0367(12) 0.0326(11) 0.0250(10) -0.0059(9) -0.0062(9) -0.0042(9)
C103 0.0273(10) 0.0291(11) 0.0307(11) -0.0067(9) -0.0082(8) -0.0045(8)
C104 0.0277(10) 0.0308(11) 0.0333(11) -0.0121(9) -0.0087(8) -0.0041(8)
C105 0.0246(10) 0.0325(11) 0.0287(10) -0.0092(9) -0.0057(8) -0.0035(8)
C106 0.0337(11) 0.0270(10) 0.0278(11) -0.0069(9) -0.0035(8) -0.0022(8)
C107 0.0335(12) 0.0321(11) 0.0392(12) -0.0100(10) -0.0131(9) -0.0019(9)
C108 0.0328(11) 0.0344(11) 0.0287(11) -0.0090(9) -0.0090(9) -0.0035(9)
B1 0.0516(16) 0.0329(13) 0.0272(12) -0.0114(11) -0.0025(11) -0.0055(12)
F1* 0.151(4) 0.063(3) 0.103(4) -0.052(3) -0.010(3) 0.027(3)
F2* 0.089(4) 0.047(3) 0.166(6) -0.054(3) 0.043(4) -0.026(3)
F3* 0.121(4) 0.074(2) 0.069(2) -0.047(2) 0.021(3) 0.017(3)
F4* 0.057(10) 0.086(12) 0.068(11) -0.036(10) 0.004(10) -0.039(9)
F5* 0.087(12) 0.116(13) 0.078(12) -0.041(11) 0.033(11) -0.034(12)
F6* 0.062(11) 0.090(12) 0.096(13) -0.045(11) 0.036(11) -0.025(10)
F10* 0.109(8) 0.142(13) 0.074(6) 0.028(7) -0.027(5) -0.098(10)
F11* 0.143(8) 0.144(9) 0.082(8) 0.052(6) -0.037(7) -0.093(7)
F12* 0.116(7) 0.176(9) 0.027(4) 0.008(5) -0.006(4) -0.081(7)
F14* 0.122(5) 0.126(8) 0.067(6) -0.064(6) 0.001(4) -0.003(7)
F15* 0.142(7) 0.080(3) 0.028(3) -0.023(2) -0.022(4) 0.010(5)
F17* 0.095(7) 0.111(8) 0.149(10) -0.074(8) -0.066(8) 0.045(6)
F18* 0.104(10) 0.121(9) 0.105(7) -0.062(6) -0.080(7) 0.041(7)
F22* 0.052(6) 0.043(5) 0.118(10) 0.006(6) -0.022(6) -0.001(4)
F23* 0.111(9) 0.034(4) 0.076(7) -0.001(5) -0.052(6) -0.035(5)
F24* 0.129(9) 0.026(4) 0.037(5) -0.004(3) 0.010(5) -0.025(5)
O1 0.136(6) 0.247(9) 0.188(7) -0.145(7) -0.007(6) -0.026(6)
C109 0.171(13) 0.277(17) 0.140(11) -0.061(12) -0.015(10) -0.037(12)
C110 0.145(8) 0.256(11) 0.157(8) -0.129(8) -0.023(7) -0.052(8)
C111 0.129(9) 0.251(11) 0.237(11) -0.123(10) 0.009(8) -0.007(9)
C112 0.158(14) 0.244(16) 0.299(19) -0.076(15) 0.007(14) -0.019(13)
O2 0.238(8) 0.084(4) 0.159(5) -0.046(4) -0.042(6) -0.067(5)
C113 0.299(14) 0.077(6) 0.085(6) -0.042(5) -0.073(9) 0.012(8)
C114 0.237(9) 0.076(5) 0.107(5) -0.039(4) -0.032(7) -0.024(6)
C115 0.224(8) 0.086(4) 0.130(5) -0.032(4) -0.052(6) -0.055(6)
C116 0.212(10) 0.064(5) 0.152(8) -0.069(5) -0.015(8) -0.037(6)
O3 0.220(7) 0.094(4) 0.111(4) -0.040(3) -0.047(5) -0.068(5)
C117 0.222(11) 0.093(7) 0.122(7) -0.034(6) -0.087(8) -0.020(7)
C118 0.242(8) 0.105(5) 0.137(5) -0.026(5) -0.035(7) -0.044(6)
C119 0.246(9) 0.090(5) 0.133(7) -0.044(5) -0.030(8) -0.054(7)
C120 0.258(14) 0.122(8) 0.158(10) -0.080(8) -0.025(11) -0.004(10)

_geom_special_details            
;
 All esds (except the esd in the dihedral angle between two l.s. planes)
 are estimated using the full covariance matrix.  The cell esds are taken
 into account individually in the estimation of esds in distances, angles
 and torsion angles; correlations between esds in cell parameters are only
 used when they are defined by crystal symmetry.  An approximate (isotropic)
 treatment of cell esds is used for estimating esds involving l.s. planes.
;
loop_
_geom_bond_atom_site_label_1
_geom_bond_atom_site_label_2
_geom_bond_distance
_geom_bond_site_symmetry_2
_geom_bond_publ_flag
Fe1 Fe2 2.7673(4) . ?
Fe1 P2 2.3040(6) . ?
Fe1 N1 1.9666(17) . ?
Fe1 N2 1.8416(17) . ?
Fe1 N3 1.9658(17) . ?
Fe1 C33 2.0830(18) . ?
Fe1 C34 2.220(2) . ?
Fe2 P1 2.2540(5) . ?
Fe2 N4 1.9471(17) . ?
Fe2 N5 1.8486(17) . ?
Fe2 N6 1.9455(17) . ?
Fe2 C33 1.879(2) . ?
P1 C41 1.834(2) . ?
P1 C47 1.848(2) . ?
P1 C53 1.846(2) . ?
P2 C59 1.849(2) . ?
P2 C65 1.842(2) . ?
P2 C71 1.840(2) . ?
N1 C2 1.313(3) . ?
N1 C32 1.472(3) . ?
N2 C3 1.365(3) . ?
N2 C11 1.364(3) . ?
N3 C12 1.312(3) . ?
N3 C14 1.478(3) . ?
N4 C16 1.473(3) . ?
N4 C18 1.318(3) . ?
N5 C19 1.367(3) . ?
N5 C27 1.367(3) . ?
N6 C28 1.323(3) . ?
N6 C30 1.477(3) . ?
C1 C2 1.505(3) . ?
C2 C3 1.443(3) . ?
C3 C4 1.385(3) . ?
C4 C5 1.397(3) . ?
C5 C6 1.531(3) . ?
C5 C10 1.403(3) . ?
C6 C7 1.536(3) . ?
C6 C8 1.526(4) . ?
C6 C9 1.536(3) . ?
C10 C11 1.392(3) . ?
C11 C12 1.452(3) . ?
C12 C13 1.503(3) . ?
C14 C15 1.526(3) . ?
C15 C16 1.530(3) . ?
C17 C18 1.500(3) . ?
C18 C19 1.447(3) . ?
C19 C20 1.387(3) . ?
C20 C21 1.404(3) . ?
C21 C22 1.536(3) . ?
C21 C26 1.398(3) . ?
C22 C23 1.536(3) . ?
C22 C24 1.540(3) . ?
C22 C25 1.532(4) . ?
C26 C27 1.393(3) . ?
C27 C28 1.443(3) . ?
C28 C29 1.503(3) . ?
C30 C31 1.527(3) . ?
C31 C32 1.527(3) . ?
C33 C34 1.243(3) . ?
C34 C35 1.452(3) . ?
C35 C36 1.407(3) . ?
C35 C40 1.397(3) . ?
C36 C37 1.383(3) . ?
C37 C38 1.384(4) . ?
C38 C39 1.385(3) . ?
C39 C40 1.379(3) . ?
C41 C42 1.389(3) . ?
C41 C46 1.409(3) . ?
C42 C43 1.395(3) . ?
C43 C44 1.386(3) . ?
C44 C45 1.385(3) . ?
C45 C46 1.383(3) . ?
C47 C48 1.402(3) . ?
C47 C52 1.397(3) . ?
C48 C49 1.390(3) . ?
C49 C50 1.379(4) . ?
C50 C51 1.383(4) . ?
C51 C52 1.391(3) . ?
C53 C54 1.397(3) . ?
C53 C58 1.397(3) . ?
C54 C55 1.388(3) . ?
C55 C56 1.379(3) . ?
C56 C57 1.380(3) . ?
C57 C58 1.390(3) . ?
C59 C60 1.399(3) . ?
C59 C64 1.397(3) . ?
C60 C61 1.393(3) . ?
C61 C62 1.382(3) . ?
C62 C63 1.384(3) . ?
C63 C64 1.389(3) . ?
C65 C66 1.385(3) . ?
C65 C70 1.401(3) . ?
C66 C67 1.385(3) . ?
C67 C68 1.388(4) . ?
C68 C69 1.379(5) . ?
C69 C70 1.386(4) . ?
C71 C72 1.391(3) . ?
C71 C76 1.398(3) . ?
C72 C73 1.388(3) . ?
C73 C74 1.379(3) . ?
C74 C75 1.380(3) . ?
C75 C76 1.382(3) . ?
F1 C84 1.260(6) . ?
F2 C84 1.341(7) . ?
F3 C84 1.417(6) . ?
F4 C83 1.336(4) . ?
F5 C83 1.328(3) . ?
F6 C83 1.335(4) . ?
F7 C91 1.345(3) . ?
F8 C91 1.339(3) . ?
F9 C91 1.333(3) . ?
F10 C92 1.341(8) . ?
F11 C92 1.317(7) . ?
F12 C92 1.384(7) . ?
F13 C99 1.324(5) . ?
F14 C99 1.442(12) . ?
F15 C99 1.348(8) . ?
F16 C100 1.335(4) . ?
F17 C100 1.340(6) . ?
F18 C100 1.373(6) . ?
F19 C108 1.340(3) . ?
F20 C108 1.343(3) . ?
F21 C108 1.327(3) . ?
F22 C107 1.312(3) . ?
F23 C107 1.356(3) . ?
F24 C107 1.314(3) . ?
C77 C78 1.403(4) . ?
C77 C82 1.393(3) . ?
C77 B1 1.634(4) . ?
C78 C79 1.385(4) . ?
C79 C80 1.384(4) . ?
C79 C83 1.491(4) . ?
C80 C81 1.389(4) . ?
C81 C82 1.395(4) . ?
C81 C84 1.476(4) . ?
C83 F4* 1.23(3) . ?
C83 F5* 1.43(4) . ?
C83 F6* 1.27(4) . ?
C84 F1* 1.436(6) . ?
C84 F2* 1.280(6) . ?
C84 F3* 1.288(4) . ?
C85 C86 1.399(4) . ?
C85 C90 1.400(3) . ?
C85 B1 1.633(4) . ?
C86 C87 1.392(4) . ?
C87 C88 1.384(3) . ?
C87 C91 1.491(4) . ?
C88 C89 1.380(4) . ?
C89 C90 1.388(4) . ?
C89 C92 1.493(4) . ?
C92 F10* 1.355(9) . ?
C92 F11* 1.365(9) . ?
C92 F12* 1.321(9) . ?
C93 C94 1.405(3) . ?
C93 C98 1.388(4) . ?
C93 B1 1.641(4) . ?
C94 C95 1.387(4) . ?
C95 C96 1.380(5) . ?
C95 C99 1.494(4) . ?
C96 C97 1.381(4) . ?
C97 C98 1.393(4) . ?
C97 C100 1.491(5) . ?
C99 F14* 1.198(13) . ?
C99 F15* 1.389(9) . ?
C100 F17* 1.365(10) . ?
C100 F18* 1.315(9) . ?
C101 C102 1.397(3) . ?
C101 C106 1.404(3) . ?
C101 B1 1.643(3) . ?
C102 C103 1.386(3) . ?
C103 C104 1.385(3) . ?
C103 C107 1.493(3) . ?
C104 C105 1.390(3) . ?
C105 C106 1.389(3) . ?
C105 C108 1.493(3) . ?
C107 F22* 1.210(10) . ?
C107 F23* 1.214(10) . ?
C107 F24* 1.390(9) . ?
O1 C110 1.4209 . ?
O1 C111 1.4137 . ?
C109 C110 1.4996 . ?
C111 C112 1.4829 . ?
O2 C114 1.4206 . ?
O2 C115 1.4132 . ?
C113 C114 1.4998 . ?
C115 C116 1.4816 . ?
O3 C118 1.4208 . ?
O3 C119 1.4137 . ?
C117 C118 1.4999 . ?
C119 C120 1.4822 . ?

loop_
_geom_angle_atom_site_label_1
_geom_angle_atom_site_label_2
_geom_angle_atom_site_label_3
_geom_angle
_geom_angle_site_symmetry_1
_geom_angle_site_symmetry_3
_geom_angle_publ_flag
P2 Fe1 Fe2 174.295(19) . . ?
N1 Fe1 Fe2 89.07(5) . . ?
N1 Fe1 P2 90.60(5) . . ?
N1 Fe1 C33 95.30(7) . . ?
N1 Fe1 C34 99.43(7) . . ?
N2 Fe1 Fe2 89.35(5) . . ?
N2 Fe1 P2 96.20(5) . . ?
N2 Fe1 N1 80.01(7) . . ?
N2 Fe1 N3 79.84(7) . . ?
N2 Fe1 C33 132.07(8) . . ?
N2 Fe1 C34 165.47(7) . . ?
N3 Fe1 Fe2 89.05(5) . . ?
N3 Fe1 P2 93.20(5) . . ?
N3 Fe1 N1 159.77(7) . . ?
N3 Fe1 C33 96.94(7) . . ?
N3 Fe1 C34 99.65(7) . . ?
C33 Fe1 Fe2 42.73(6) . . ?
C33 Fe1 P2 131.68(6) . . ?
C33 Fe1 C34 33.40(8) . . ?
C34 Fe1 Fe2 76.12(5) . . ?
C34 Fe1 P2 98.32(5) . . ?
P1 Fe2 Fe1 149.981(19) . . ?
N4 Fe2 Fe1 94.01(5) . . ?
N4 Fe2 P1 91.36(5) . . ?
N5 Fe2 Fe1 107.61(5) . . ?
N5 Fe2 P1 102.41(5) . . ?
N5 Fe2 N4 80.07(7) . . ?
N5 Fe2 N6 79.92(7) . . ?
N5 Fe2 C33 156.41(7) . . ?
N6 Fe2 Fe1 92.84(5) . . ?
N6 Fe2 P1 92.08(5) . . ?
N6 Fe2 N4 159.97(7) . . ?
C33 Fe2 Fe1 48.80(6) . . ?
C33 Fe2 P1 101.18(6) . . ?
C33 Fe2 N4 99.48(8) . . ?
C33 Fe2 N6 99.19(8) . . ?
C41 P1 Fe2 123.61(7) . . ?
C41 P1 C47 100.61(9) . . ?
C41 P1 C53 101.08(9) . . ?
C47 P1 Fe2 112.14(6) . . ?
C53 P1 Fe2 111.86(6) . . ?
C53 P1 C47 105.56(9) . . ?
C59 P2 Fe1 110.56(7) . . ?
C65 P2 Fe1 124.81(7) . . ?
C65 P2 C59 99.91(10) . . ?
C71 P2 Fe1 114.07(6) . . ?
C71 P2 C59 104.54(9) . . ?
C71 P2 C65 100.45(10) . . ?
C2 N1 Fe1 115.75(13) . . ?
C2 N1 C32 119.09(17) . . ?
C32 N1 Fe1 125.16(14) . . ?
C3 N2 Fe1 119.72(13) . . ?
C11 N2 Fe1 120.17(14) . . ?
C11 N2 C3 119.96(17) . . ?
C12 N3 Fe1 116.02(13) . . ?
C12 N3 C14 119.20(17) . . ?
C14 N3 Fe1 124.76(13) . . ?
C16 N4 Fe2 123.69(13) . . ?
C18 N4 Fe2 116.61(14) . . ?
C18 N4 C16 119.37(17) . . ?
C19 N5 Fe2 119.74(13) . . ?
C19 N5 C27 120.19(17) . . ?
C27 N5 Fe2 120.07(14) . . ?
C28 N6 Fe2 116.59(14) . . ?
C28 N6 C30 119.83(17) . . ?
C30 N6 Fe2 123.11(13) . . ?
N1 C2 C1 126.92(19) . . ?
N1 C2 C3 113.37(17) . . ?
C3 C2 C1 119.60(18) . . ?
N2 C3 C2 110.66(17) . . ?
N2 C3 C4 120.69(19) . . ?
C4 C3 C2 128.61(19) . . ?
C3 C4 C5 120.79(19) . . ?
C4 C5 C6 119.32(19) . . ?
C4 C5 C10 117.41(19) . . ?
C10 C5 C6 123.3(2) . . ?
C5 C6 C7 109.03(19) . . ?
C5 C6 C9 108.61(18) . . ?
C7 C6 C9 109.0(2) . . ?
C8 C6 C5 112.6(2) . . ?
C8 C6 C7 108.9(2) . . ?
C8 C6 C9 108.6(2) . . ?
C11 C10 C5 120.58(19) . . ?
N2 C11 C10 120.48(19) . . ?
N2 C11 C12 110.23(17) . . ?
C10 C11 C12 129.28(19) . . ?
N3 C12 C11 113.28(17) . . ?
N3 C12 C13 126.36(19) . . ?
C11 C12 C13 120.32(18) . . ?
N3 C14 C15 113.66(16) . . ?
C14 C15 C16 114.68(17) . . ?
N4 C16 C15 114.34(16) . . ?
N4 C18 C17 126.91(19) . . ?
N4 C18 C19 113.21(17) . . ?
C19 C18 C17 119.73(19) . . ?
N5 C19 C18 110.33(17) . . ?
N5 C19 C20 120.58(19) . . ?
C20 C19 C18 128.92(19) . . ?
C19 C20 C21 120.7(2) . . ?
C20 C21 C22 119.4(2) . . ?
C26 C21 C20 117.27(19) . . ?
C26 C21 C22 123.1(2) . . ?
C21 C22 C23 107.37(19) . . ?
C21 C22 C24 111.25(19) . . ?
C23 C22 C24 108.7(2) . . ?
C25 C22 C21 112.2(2) . . ?
C25 C22 C23 108.6(2) . . ?
C25 C22 C24 108.6(2) . . ?
C27 C26 C21 121.0(2) . . ?
N5 C27 C26 120.09(19) . . ?
N5 C27 C28 110.07(18) . . ?
C26 C27 C28 129.61(19) . . ?
N6 C28 C27 113.34(18) . . ?
N6 C28 C29 126.08(19) . . ?
C27 C28 C29 120.37(19) . . ?
N6 C30 C31 115.22(16) . . ?
C30 C31 C32 113.73(17) . . ?
N1 C32 C31 112.53(17) . . ?
Fe2 C33 Fe1 88.47(8) . . ?
C34 C33 Fe1 79.34(12) . . ?
C34 C33 Fe2 167.66(16) . . ?
C33 C34 Fe1 67.26(12) . . ?
C33 C34 C35 147.92(19) . . ?
C35 C34 Fe1 144.41(14) . . ?
C36 C35 C34 119.20(19) . . ?
C40 C35 C34 123.50(19) . . ?
C40 C35 C36 117.3(2) . . ?
C37 C36 C35 120.9(2) . . ?
C36 C37 C38 120.7(2) . . ?
C37 C38 C39 119.1(2) . . ?
C40 C39 C38 120.5(2) . . ?
C39 C40 C35 121.5(2) . . ?
C42 C41 P1 121.96(15) . . ?
C42 C41 C46 118.56(19) . . ?
C46 C41 P1 119.48(16) . . ?
C41 C42 C43 120.65(19) . . ?
C44 C43 C42 120.1(2) . . ?
C45 C44 C43 119.8(2) . . ?
C46 C45 C44 120.4(2) . . ?
C45 C46 C41 120.4(2) . . ?
C48 C47 P1 119.53(16) . . ?
C52 C47 P1 122.43(16) . . ?
C52 C47 C48 117.84(19) . . ?
C49 C48 C47 120.7(2) . . ?
C50 C49 C48 120.6(2) . . ?
C49 C50 C51 119.3(2) . . ?
C50 C51 C52 120.6(2) . . ?
C51 C52 C47 120.8(2) . . ?
C54 C53 P1 120.60(15) . . ?
C58 C53 P1 120.89(16) . . ?
C58 C53 C54 118.01(19) . . ?
C55 C54 C53 120.6(2) . . ?
C56 C55 C54 120.7(2) . . ?
C55 C56 C57 119.4(2) . . ?
C56 C57 C58 120.4(2) . . ?
C57 C58 C53 120.8(2) . . ?
C60 C59 P2 120.83(15) . . ?
C64 C59 P2 121.01(16) . . ?
C64 C59 C60 117.93(19) . . ?
C61 C60 C59 120.75(19) . . ?
C62 C61 C60 120.4(2) . . ?
C61 C62 C63 119.6(2) . . ?
C62 C63 C64 120.3(2) . . ?
C63 C64 C59 121.0(2) . . ?
C66 C65 P2 119.53(17) . . ?
C66 C65 C70 118.9(2) . . ?
C70 C65 P2 121.33(18) . . ?
C65 C66 C67 121.2(2) . . ?
C66 C67 C68 119.6(3) . . ?
C69 C68 C67 119.8(3) . . ?
C68 C69 C70 120.9(3) . . ?
C69 C70 C65 119.6(3) . . ?
C72 C71 P2 125.00(15) . . ?
C72 C71 C76 117.74(19) . . ?
C76 C71 P2 117.25(15) . . ?
C73 C72 C71 120.67(19) . . ?
C74 C73 C72 120.8(2) . . ?
C73 C74 C75 119.2(2) . . ?
C74 C75 C76 120.3(2) . . ?
C75 C76 C71 121.29(19) . . ?
C78 C77 B1 119.0(2) . . ?
C82 C77 C78 115.5(2) . . ?
C82 C77 B1 125.1(2) . . ?
C79 C78 C77 122.9(2) . . ?
C78 C79 C83 119.0(2) . . ?
C80 C79 C78 120.4(2) . . ?
C80 C79 C83 120.6(2) . . ?
C79 C80 C81 118.2(2) . . ?
C80 C81 C82 120.8(2) . . ?
C80 C81 C84 119.0(2) . . ?
C82 C81 C84 120.2(2) . . ?
C77 C82 C81 122.2(2) . . ?
F4 C83 C79 112.7(2) . . ?
F5 C83 F4 105.6(3) . . ?
F5 C83 F6 105.7(3) . . ?
F5 C83 C79 112.9(3) . . ?
F6 C83 F4 105.3(3) . . ?
F6 C83 C79 114.0(3) . . ?
F4* C83 C79 110.5(14) . . ?
F4* C83 F5* 101(2) . . ?
F4* C83 F6* 119(3) . . ?
F5* C83 C79 101.8(14) . . ?
F6* C83 C79 112.4(13) . . ?
F6* C83 F5* 111(3) . . ?
F1 C84 F2 103.0(6) . . ?
F1 C84 F3 106.5(5) . . ?
F1 C84 C81 116.2(4) . . ?
F2 C84 F3 106.6(5) . . ?
F2 C84 C81 116.0(5) . . ?
F3 C84 C81 107.8(3) . . ?
F1* C84 C81 108.6(3) . . ?
F2* C84 C81 115.2(4) . . ?
F2* C84 F1* 105.3(5) . . ?
F2* C84 F3* 112.4(5) . . ?
F3* C84 C81 118.6(3) . . ?
F3* C84 F1* 93.6(4) . . ?
C86 C85 C90 115.4(2) . . ?
C86 C85 B1 121.1(2) . . ?
C90 C85 B1 122.5(2) . . ?
C87 C86 C85 122.5(2) . . ?
C86 C87 C91 119.1(2) . . ?
C88 C87 C86 120.6(3) . . ?
C88 C87 C91 120.2(2) . . ?
C89 C88 C87 118.2(3) . . ?
C88 C89 C90 121.0(2) . . ?
C88 C89 C92 117.7(3) . . ?
C90 C89 C92 121.3(3) . . ?
C89 C90 C85 122.3(3) . . ?
F7 C91 C87 111.8(2) . . ?
F8 C91 F7 105.4(2) . . ?
F8 C91 C87 113.4(2) . . ?
F9 C91 F7 106.0(2) . . ?
F9 C91 F8 106.7(2) . . ?
F9 C91 C87 112.9(2) . . ?
F10 C92 F12 110.3(12) . . ?
F10 C92 C89 112.9(8) . . ?
F11 C92 F10 102.4(11) . . ?
F11 C92 F12 107.7(7) . . ?
F11 C92 C89 115.3(6) . . ?
F12 C92 C89 108.0(5) . . ?
F10* C92 C89 110.1(10) . . ?
F10* C92 F11* 109.4(15) . . ?
F11* C92 C89 108.7(9) . . ?
F12* C92 C89 118.5(8) . . ?
F12* C92 F10* 105.7(15) . . ?
F12* C92 F11* 104.1(9) . . ?
C94 C93 B1 121.0(2) . . ?
C98 C93 C94 115.3(2) . . ?
C98 C93 B1 123.3(2) . . ?
C95 C94 C93 122.4(3) . . ?
C94 C95 C99 120.9(3) . . ?
C96 C95 C94 120.8(3) . . ?
C96 C95 C99 118.2(3) . . ?
C95 C96 C97 118.2(3) . . ?
C96 C97 C98 120.5(3) . . ?
C96 C97 C100 119.2(3) . . ?
C98 C97 C100 120.3(3) . . ?
C93 C98 C97 122.8(2) . . ?
F13 C99 F14 96.2(4) . . ?
F13 C99 F15 118.0(7) . . ?
F13 C99 C95 113.3(3) . . ?
F13 C99 F15* 93.7(7) . . ?
F14 C99 C95 113.5(4) . . ?
F15 C99 F14 98.1(8) . . ?
F15 C99 C95 114.9(5) . . ?
F14* C99 F13 115.8(10) . . ?
F14* C99 C95 112.7(7) . . ?
F14* C99 F15* 110.3(6) . . ?
F15* C99 C95 109.3(5) . . ?
F16 C100 F17 111.0(5) . . ?
F16 C100 F18 103.5(4) . . ?
F16 C100 C97 113.5(3) . . ?
F16 C100 F17* 91.4(10) . . ?
F17 C100 F18 105.2(4) . . ?
F17 C100 C97 113.5(4) . . ?
F18 C100 C97 109.3(5) . . ?
F17* C100 C97 109.1(8) . . ?
F18* C100 F16 110.6(11) . . ?
F18* C100 C97 122.8(10) . . ?
F18* C100 F17* 104.4(10) . . ?
C102 C101 C106 115.5(2) . . ?
C102 C101 B1 122.00(19) . . ?
C106 C101 B1 122.1(2) . . ?
C103 C102 C101 122.4(2) . . ?
C102 C103 C107 119.71(19) . . ?
C104 C103 C102 121.2(2) . . ?
C104 C103 C107 119.1(2) . . ?
C103 C104 C105 117.7(2) . . ?
C104 C105 C108 117.77(19) . . ?
C106 C105 C104 120.8(2) . . ?
C106 C105 C108 121.45(19) . . ?
C105 C106 C101 122.4(2) . . ?
F22 C107 F23 103.8(2) . . ?
F22 C107 F24 109.0(3) . . ?
F22 C107 C103 113.6(2) . . ?
F23 C107 C103 111.9(2) . . ?
F24 C107 F23 104.1(3) . . ?
F24 C107 C103 113.7(2) . . ?
F22* C107 C103 113.9(5) . . ?
F22* C107 F23* 110.7(11) . . ?
F22* C107 F24* 108.0(10) . . ?
F23* C107 C103 112.9(5) . . ?
F23* C107 F24* 100.9(9) . . ?
F24* C107 C103 109.5(4) . . ?
F19 C108 F20 104.64(18) . . ?
F19 C108 C105 113.14(18) . . ?
F20 C108 C105 112.23(18) . . ?
F21 C108 F19 106.45(19) . . ?
F21 C108 F20 106.25(18) . . ?
F21 C108 C105 113.46(18) . . ?
C77 B1 C93 102.9(2) . . ?
C77 B1 C101 111.04(19) . . ?
C85 B1 C77 114.6(2) . . ?
C85 B1 C93 113.7(2) . . ?
C85 B1 C101 102.0(2) . . ?
C93 B1 C101 113.0(2) . . ?
C111 O1 C110 112.0 . . ?
O1 C110 C109 108.5 . . ?
O1 C111 C112 109.6 . . ?
C115 O2 C114 112.1 . . ?
O2 C114 C113 108.6 . . ?
O2 C115 C116 109.7 . . ?
C119 O3 C118 112.0 . . ?
O3 C118 C117 108.6 . . ?
O3 C119 C120 109.6 . . ?

_shelx_res_file                  
;
TITL 30015_a.res in P-1
    30015.res
    created by SHELXL-2019/3 at 10:56:22 on 07-Dec-2023
REM Old TITL 30015 in P-1
REM SHELXT solution in P-1
REM R1 0.163, Rweak 0.013, Alpha 0.113, Orientation as input
REM Formula found by SHELXT: C10 C92 N1 F21 P2 Fe1
CELL 1.54184 14.0957 20.1889 21.1235 66.976 76.184 76.686
ZERR 2 0.0001 0.0002 0.0002 0.001 0.001 0.001
LATT 1
SFAC C H B F Fe N O P
UNIT 228 216 2 48 4 12 3 4
SIMU 0.01 0.02 2 O1 > C112
SIMU 0.01 0.02 2 F23* F23 F22* F22 F24* F24
SIMU 0.01 0.02 2 O2 > C120
SIMU 0.01 0.02 2 F4 F6* F5 F5* F6 F4*
SIMU 0.01 0.02 2 F16 F17* F17 F18* F18
SIMU 0.01 0.02 2 F11 F12* F12 F10* F10 F11*
SIMU 0.005 0.01 2 F1 F3* F3 F2* F2 F1*
DFIX 1.35 0.01 F1* C84 F1 C84 F3* C84 F3 C84 F2* C84 F2 C84
SIMU 0.01 0.02 2 F14 F14* F15 F15* F13
DFIX 1.35 0.01 F11* C92 F11 C92 F12* C92 F12 C92 F10 C92 F10* C92
DFIX 1.35 0.01 F17 C100 F17* C100 F18* C100

L.S. 5
PLAN  30
SIZE 0.27 0.15 0.06
TEMP -173.15
WPDB -2
fmap 2
ACTA
WPDB -2
OMIT 17 4 11
OMIT 2 23 1
OMIT 6 -1 22
OMIT 7 -7 15
OMIT 10 -4 18
OMIT 1 4 2
OMIT 8 -3 19
OMIT 17 10 4
OMIT 15 16 15
OMIT 17 4 0
OMIT 17 5 1
OMIT 4 -15 12
OMIT 0 1 2
REM <olex2.extras>
REM <HklSrc "%.\\30015.hkl">
REM </olex2.extras>

WGHT    0.061600    3.103900
FVAR       0.29607   0.81725   0.93052   0.70439   0.56286   0.44900   0.51996
FE1   5    0.535368    0.355749    0.240496    11.00000    0.01629    0.02670 =
         0.02170   -0.00821   -0.00486   -0.00138
FE2   5    0.365135    0.331759    0.214653    11.00000    0.01614    0.02408 =
         0.02020   -0.00623   -0.00403   -0.00208
P1    8    0.219888    0.375449    0.175003    11.00000    0.01716    0.02440 =
         0.02159   -0.00577   -0.00442   -0.00317
P2    8    0.669821    0.387623    0.259799    11.00000    0.01985    0.02531 =
         0.02494   -0.00761   -0.00746   -0.00130
N1    6    0.472768    0.337506    0.338315    11.00000    0.01740    0.03331 =
         0.02785   -0.01329   -0.00522   -0.00280
N2    6    0.573248    0.256555    0.277985    11.00000    0.01726    0.03017 =
         0.02282   -0.00974   -0.00462   -0.00319
N3    6    0.608575    0.336471    0.156228    11.00000    0.01825    0.02961 =
         0.02283   -0.00713   -0.00578   -0.00323
N4    6    0.429916    0.315769    0.128348    11.00000    0.01630    0.02918 =
         0.02358   -0.00676   -0.00426   -0.00258
N5    6    0.369495    0.232185    0.243741    11.00000    0.01672    0.02778 =
         0.02466   -0.00778   -0.00477   -0.00203
N6    6    0.300113    0.311559    0.311067    11.00000    0.01717    0.03094 =
         0.02470   -0.01027   -0.00629   -0.00157
C1    1    0.470705    0.244768    0.460321    11.00000    0.02472    0.04271 =
         0.02294   -0.00810   -0.00586   -0.00291
AFIX 137
H1A   2    0.418339    0.214358    0.477315    11.00000   -1.50000
H1B   2    0.448833    0.286846    0.475322    11.00000   -1.50000
H1C   2    0.530437    0.216187    0.479384    11.00000   -1.50000
AFIX   0
C2    1    0.492988    0.270745    0.381894    11.00000    0.01652    0.03507 =
         0.02274   -0.00890   -0.00426   -0.00408
C3    1    0.547240    0.220527    0.347806    11.00000    0.01785    0.03170 =
         0.02367   -0.00651   -0.00595   -0.00485
C4    1    0.575989    0.146087    0.377240    11.00000    0.01948    0.03446 =
         0.02595   -0.00460   -0.00635   -0.00494
AFIX  43
H4    2    0.555339    0.121591    0.425618    11.00000   -1.20000
AFIX   0
C5    1    0.635006    0.106580    0.336631    11.00000    0.02086    0.03021 =
         0.03494   -0.00881   -0.00969   -0.00246
C6    1    0.667164    0.024614    0.371302    11.00000    0.03119    0.02924 =
         0.04098   -0.00579   -0.01111   -0.00078
C7    1    0.729387    0.011935    0.426728    11.00000    0.04283    0.03939 =
         0.05367   -0.00742   -0.02152    0.00461
AFIX 137
H7A   2    0.749016   -0.040483    0.449855    11.00000   -1.50000
H7B   2    0.690259    0.032924    0.461339    11.00000   -1.50000
H7C   2    0.788597    0.035271    0.404361    11.00000   -1.50000
AFIX   0
C8    1    0.727686   -0.010605    0.319175    11.00000    0.04628    0.03039 =
         0.05753   -0.01324   -0.00940    0.00291
AFIX 137
H8A   2    0.787753    0.011612    0.296558    11.00000   -1.50000
H8B   2    0.688304   -0.003113    0.283802    11.00000   -1.50000
H8C   2    0.745856   -0.062924    0.343701    11.00000   -1.50000
AFIX   0
C9    1    0.574279   -0.011788    0.406964    11.00000    0.04482    0.03390 =
         0.05955   -0.00794   -0.00413   -0.01200
AFIX 137
H9A   2    0.531342   -0.000250    0.372590    11.00000   -1.50000
H9B   2    0.538625    0.006346    0.444300    11.00000   -1.50000
H9C   2    0.593626   -0.064676    0.426747    11.00000   -1.50000
AFIX   0
C10   1    0.663790    0.145301    0.265527    11.00000    0.02003    0.03420 =
         0.03397   -0.01419   -0.00580   -0.00129
AFIX  43
H10   2    0.704875    0.120353    0.236506    11.00000   -1.20000
AFIX   0
C11   1    0.632688    0.219931    0.237136    11.00000    0.01690    0.03132 =
         0.02812   -0.01167   -0.00653   -0.00091
C12   1    0.654691    0.269786    0.165939    11.00000    0.01703    0.03388 =
         0.02502   -0.01062   -0.00567   -0.00179
C13   1    0.727040    0.243859    0.112436    11.00000    0.02603    0.04020 =
         0.02905   -0.01392   -0.00414    0.00274
AFIX 137
H13A  2    0.781392    0.209106    0.134296    11.00000   -1.50000
H13B  2    0.753396    0.285532    0.074623    11.00000   -1.50000
H13C  2    0.693521    0.220029    0.093493    11.00000   -1.50000
AFIX   0
C14   1    0.616604    0.391508    0.084908    11.00000    0.02150    0.03226 =
         0.02372   -0.00645   -0.00205   -0.00567
AFIX  23
H14A  2    0.687417    0.392458    0.064408    11.00000   -1.20000
H14B  2    0.587806    0.440080    0.087686    11.00000   -1.20000
AFIX   0
C15   1    0.564822    0.377544    0.036588    11.00000    0.02174    0.03617 =
         0.02195   -0.00663   -0.00279   -0.00528
AFIX  23
H15A  2    0.597250    0.330671    0.031042    11.00000   -1.20000
H15B  2    0.574077    0.416351   -0.009933    11.00000   -1.20000
AFIX   0
C16   1    0.454062    0.374930    0.061644    11.00000    0.02109    0.03448 =
         0.01994   -0.00596   -0.00397   -0.00425
AFIX  23
H16A  2    0.421416    0.422011    0.066635    11.00000   -1.20000
H16B  2    0.426332    0.369325    0.025471    11.00000   -1.20000
AFIX   0
C17   1    0.481457    0.223344    0.068867    11.00000    0.03054    0.04062 =
         0.03196   -0.01742   -0.00078   -0.00645
AFIX 137
H17A  2    0.541609    0.187669    0.077413    11.00000   -1.50000
H17B  2    0.496536    0.265150    0.026453    11.00000   -1.50000
H17C  2    0.431128    0.200800    0.063013    11.00000   -1.50000
AFIX   0
C18   1    0.443337    0.248472    0.129676    11.00000    0.01795    0.03288 =
         0.02681   -0.01112   -0.00337   -0.00252
C19   1    0.409804    0.197066    0.197561    11.00000    0.01915    0.02865 =
         0.02789   -0.01040   -0.00580   -0.00135
C20   1    0.408268    0.123204    0.217188    11.00000    0.02347    0.02994 =
         0.03977   -0.01460   -0.00648   -0.00135
AFIX  43
H20   2    0.436150    0.099592    0.184426    11.00000   -1.20000
AFIX   0
C21   1    0.365940    0.082936    0.284976    11.00000    0.02452    0.02819 =
         0.03939   -0.00712   -0.01076   -0.00422
C22   1    0.353218    0.003819    0.302397    11.00000    0.03017    0.02890 =
         0.05361   -0.01085   -0.00837   -0.00640
C23   1    0.270432    0.006001    0.265381    11.00000    0.04142    0.04276 =
         0.09241   -0.02509   -0.02446   -0.00803
AFIX 137
H23A  2    0.209215    0.033463    0.281867    11.00000   -1.50000
H23B  2    0.260020   -0.043792    0.275754    11.00000   -1.50000
H23C  2    0.289251    0.029724    0.214910    11.00000   -1.50000
AFIX   0
C24   1    0.448676   -0.039503    0.275786    11.00000    0.04009    0.02916 =
         0.06409   -0.01589   -0.01037   -0.00211
AFIX 137
H24A  2    0.464513   -0.017481    0.224894    11.00000   -1.50000
H24B  2    0.439092   -0.090027    0.288839    11.00000   -1.50000
H24C  2    0.503155   -0.038564    0.296696    11.00000   -1.50000
AFIX   0
C25   1    0.324027   -0.035858    0.380915    11.00000    0.04944    0.03217 =
         0.06459   -0.00831   -0.00022   -0.01327
AFIX 137
H25A  2    0.374782   -0.035570    0.405402    11.00000   -1.50000
H25B  2    0.318166   -0.086271    0.389746    11.00000   -1.50000
H25C  2    0.260466   -0.011103    0.397810    11.00000   -1.50000
AFIX   0
C26   1    0.329704    0.119689    0.331921    11.00000    0.02427    0.02933 =
         0.03016   -0.00262   -0.00746   -0.00699
AFIX  43
H26   2    0.303384    0.093590    0.378807    11.00000   -1.20000
AFIX   0
C27   1    0.331585    0.193999    0.311021    11.00000    0.01785    0.03174 =
         0.02641   -0.00598   -0.00662   -0.00429
C28   1    0.290420    0.242847    0.348944    11.00000    0.01943    0.03588 =
         0.02474   -0.00779   -0.00628   -0.00495
C29   1    0.235246    0.215224    0.422152    11.00000    0.02887    0.04323 =
         0.02527   -0.00865   -0.00216   -0.01084
AFIX 137
H29A  2    0.194890    0.179862    0.425933    11.00000   -1.50000
H29B  2    0.192345    0.256090    0.433549    11.00000   -1.50000
H29C  2    0.282521    0.191705    0.454716    11.00000   -1.50000
AFIX   0
C30   1    0.251548    0.369304    0.339708    11.00000    0.02010    0.03489 =
         0.02658   -0.01307   -0.00324   -0.00019
AFIX  23
H30A  2    0.182863    0.360843    0.361480    11.00000   -1.20000
H30B  2    0.248085    0.416708    0.300597    11.00000   -1.20000
AFIX   0
C31   1    0.302135    0.374608    0.393555    11.00000    0.02359    0.03918 =
         0.03018   -0.01756   -0.00464    0.00093
AFIX  23
H31A  2    0.304216    0.327749    0.433385    11.00000   -1.20000
H31B  2    0.261956    0.412793    0.411343    11.00000   -1.20000
AFIX   0
C32   1    0.407175    0.392309    0.365067    11.00000    0.02367    0.03555 =
         0.02838   -0.01605   -0.00694    0.00007
AFIX  23
H32A  2    0.405014    0.440517    0.327027    11.00000   -1.20000
H32B  2    0.434767    0.395357    0.402600    11.00000   -1.20000
AFIX   0
C33   1    0.410211    0.418473    0.198615    11.00000    0.01610    0.03434 =
         0.02125   -0.00873   -0.00697    0.00441
C34   1    0.456746    0.466991    0.191483    11.00000    0.01993    0.02953 =
         0.02550   -0.00794   -0.00644    0.00103
C35   1    0.458042    0.544134    0.172702    11.00000    0.02493    0.02965 =
         0.02668   -0.00999   -0.00969   -0.00156
C36   1    0.373814    0.587386    0.195426    11.00000    0.02840    0.03758 =
         0.04131   -0.01934   -0.00172   -0.00492
AFIX  43
H36   2    0.318135    0.565385    0.224032    11.00000   -1.20000
AFIX   0
C37   1    0.370987    0.661484    0.176682    11.00000    0.03635    0.03770 =
         0.05536   -0.02488   -0.00229    0.00053
AFIX  43
H37   2    0.313209    0.689838    0.192171    11.00000   -1.20000
AFIX   0
C38   1    0.451439    0.694752    0.135605    11.00000    0.04556    0.02920 =
         0.04795   -0.01664   -0.00814   -0.00400
AFIX  43
H38   2    0.449148    0.745684    0.122734    11.00000   -1.20000
AFIX   0
C39   1    0.535343    0.652799    0.113508    11.00000    0.03534    0.03307 =
         0.03494   -0.00930   -0.00742   -0.00820
AFIX  43
H39   2    0.591273    0.675025    0.085805    11.00000   -1.20000
AFIX   0
C40   1    0.538334    0.578992    0.131413    11.00000    0.02630    0.03115 =
         0.02947   -0.01024   -0.00659   -0.00255
AFIX  43
H40   2    0.596289    0.551243    0.115308    11.00000   -1.20000
AFIX   0
C41   1    0.176047    0.472785    0.133403    11.00000    0.02288    0.02834 =
         0.02242   -0.00724   -0.00378   -0.00266
C42   1    0.234604    0.525554    0.118162    11.00000    0.02533    0.02783 =
         0.02610   -0.00610   -0.00586   -0.00277
AFIX  43
H42   2    0.299873    0.511301    0.128551    11.00000   -1.20000
AFIX   0
C43   1    0.198502    0.599272    0.087750    11.00000    0.03588    0.02840 =
         0.03139   -0.00491   -0.00778   -0.00520
AFIX  43
H43   2    0.239336    0.634892    0.077245    11.00000   -1.20000
AFIX   0
C44   1    0.103172    0.620607    0.072845    11.00000    0.04117    0.02635 =
         0.03298   -0.00267   -0.01239    0.00337
AFIX  43
H44   2    0.078321    0.670838    0.052636    11.00000   -1.20000
AFIX   0
C45   1    0.044219    0.568521    0.087483    11.00000    0.02903    0.03740 =
         0.03397   -0.00888   -0.01166    0.00403
AFIX  43
H45   2   -0.021233    0.583188    0.077432    11.00000   -1.20000
AFIX   0
C46   1    0.080004    0.495298    0.116637    11.00000    0.02514    0.03264 =
         0.02690   -0.00696   -0.00659   -0.00233
AFIX  43
H46   2    0.039555    0.459938    0.125418    11.00000   -1.20000
AFIX   0
C47   1    0.211852    0.340853    0.107673    11.00000    0.01621    0.03590 =
         0.02771   -0.01324   -0.00484   -0.00263
C48   1    0.218684    0.387599    0.037735    11.00000    0.01962    0.03670 =
         0.02759   -0.01065   -0.00526   -0.00214
AFIX  43
H48   2    0.225025    0.437077    0.025767    11.00000   -1.20000
AFIX   0
C49   1    0.216281    0.362353   -0.014292    11.00000    0.02491    0.05070 =
         0.02767   -0.01419   -0.00503   -0.00508
AFIX  43
H49   2    0.220512    0.394826   -0.061386    11.00000   -1.20000
AFIX   0
C50   1    0.207813    0.290607    0.001802    11.00000    0.02960    0.06111 =
         0.03918   -0.02960   -0.00362   -0.00903
AFIX  43
H50   2    0.204971    0.273821   -0.033812    11.00000   -1.20000
AFIX   0
C51   1    0.203503    0.243366    0.070311    11.00000    0.03284    0.04469 =
         0.04643   -0.02434   -0.00103   -0.01214
AFIX  43
H51   2    0.198006    0.193836    0.081684    11.00000   -1.20000
AFIX   0
C52   1    0.207146    0.267742    0.122705    11.00000    0.02597    0.03583 =
         0.03271   -0.01367   -0.00089   -0.00885
AFIX  43
H52   2    0.206425    0.234283    0.169268    11.00000   -1.20000
AFIX   0
C53   1    0.114134    0.347698    0.245018    11.00000    0.01817    0.03163 =
         0.02428   -0.00776   -0.00579   -0.00416
C54   1    0.105724    0.274104    0.280597    11.00000    0.02360    0.03297 =
         0.02672   -0.00616   -0.00780   -0.00693
AFIX  43
H54   2    0.151506    0.238226    0.265896    11.00000   -1.20000
AFIX   0
C55   1    0.031066    0.252914    0.337246    11.00000    0.03065    0.03917 =
         0.02600   -0.00303   -0.00876   -0.01270
AFIX  43
H55   2    0.025758    0.202702    0.360527    11.00000   -1.20000
AFIX   0
C56   1   -0.035478    0.303963    0.360095    11.00000    0.02134    0.05183 =
         0.02514   -0.00790   -0.00191   -0.01297
AFIX  43
H56   2   -0.086899    0.289161    0.398519    11.00000   -1.20000
AFIX   0
C57   1   -0.026629    0.376763    0.326587    11.00000    0.02178    0.04615 =
         0.02973   -0.01259   -0.00491   -0.00289
AFIX  43
H57   2   -0.071670    0.412148    0.342452    11.00000   -1.20000
AFIX   0
C58   1    0.047755    0.398637    0.269781    11.00000    0.02437    0.03430 =
         0.02548   -0.00818   -0.00547   -0.00403
AFIX  43
H58   2    0.053513    0.448860    0.247524    11.00000   -1.20000
AFIX   0
C59   1    0.701915    0.327573    0.346220    11.00000    0.01977    0.03245 =
         0.02561   -0.00856   -0.00641   -0.00379
C60   1    0.732231    0.252716    0.361461    11.00000    0.01861    0.03170 =
         0.02627   -0.00799   -0.00679   -0.00314
AFIX  43
H60   2    0.739776    0.232852    0.326216    11.00000   -1.20000
AFIX   0
C61   1    0.751482    0.206976    0.427752    11.00000    0.02090    0.03184 =
         0.03171   -0.00544   -0.00753   -0.00507
AFIX  43
H61   2    0.773848    0.156484    0.436964    11.00000   -1.20000
AFIX   0
C62   1    0.738223    0.234642    0.480172    11.00000    0.02718    0.04143 =
         0.02530   -0.00492   -0.00864   -0.00818
AFIX  43
H62   2    0.751208    0.203322    0.525361    11.00000   -1.20000
AFIX   0
C63   1    0.705902    0.308284    0.466395    11.00000    0.03463    0.04653 =
         0.02941   -0.01608   -0.00590   -0.00681
AFIX  43
H63   2    0.695530    0.327391    0.502494    11.00000   -1.20000
AFIX   0
C64   1    0.688560    0.354381    0.400035    11.00000    0.03083    0.03475 =
         0.03126   -0.01208   -0.00742   -0.00265
AFIX  43
H64   2    0.667283    0.404933    0.391091    11.00000   -1.20000
AFIX   0
C65   1    0.673771    0.476904    0.262735    11.00000    0.03289    0.02689 =
         0.03774   -0.01081   -0.01792    0.00024
C66   1    0.588232    0.515643    0.287204    11.00000    0.03722    0.03560 =
         0.04009   -0.01544   -0.01758    0.00150
AFIX  43
H66   2    0.527470    0.497424    0.298980    11.00000   -1.20000
AFIX   0
C67   1    0.589663    0.580473    0.294820    11.00000    0.05475    0.04189 =
         0.06795   -0.03066   -0.02946    0.00948
AFIX  43
H67   2    0.530506    0.606123    0.312240    11.00000   -1.20000
AFIX   0
C68   1    0.678054    0.607736    0.276845    11.00000    0.06502    0.04368 =
         0.11846   -0.04407   -0.04096    0.00333
AFIX  43
H68   2    0.679496    0.652555    0.281222    11.00000   -1.20000
AFIX   0
C69   1    0.763762    0.569537    0.252614    11.00000    0.05215    0.05013 =
         0.12659   -0.04377   -0.03366   -0.00515
AFIX  43
H69   2    0.824120    0.588399    0.240285    11.00000   -1.20000
AFIX   0
C70   1    0.763124    0.503995    0.245985    11.00000    0.03792    0.03788 =
         0.07580   -0.02415   -0.02463   -0.00170
AFIX  43
H70   2    0.822874    0.477616    0.230188    11.00000   -1.20000
AFIX   0
C71   1    0.783651    0.377620    0.197809    11.00000    0.01913    0.02676 =
         0.02746   -0.00586   -0.00821   -0.00396
C72   1    0.861975    0.320679    0.212097    11.00000    0.02590    0.02771 =
         0.02641   -0.00400   -0.00663   -0.00446
AFIX  43
H72   2    0.860098    0.284550    0.257514    11.00000   -1.20000
AFIX   0
C73   1    0.942857    0.316110    0.160667    11.00000    0.02323    0.03226 =
         0.03371   -0.00810   -0.00501   -0.00227
AFIX  43
H73   2    0.995255    0.276449    0.171084    11.00000   -1.20000
AFIX   0
C74   1    0.948054    0.368476    0.094611    11.00000    0.01940    0.04175 =
         0.02988   -0.00727   -0.00509   -0.00686
AFIX  43
H74   2    1.003112    0.364644    0.059427    11.00000   -1.20000
AFIX   0
C75   1    0.872322    0.426496    0.080246    11.00000    0.02500    0.04398 =
         0.02824    0.00315   -0.00617   -0.00593
AFIX  43
H75   2    0.876207    0.463672    0.035370    11.00000   -1.20000
AFIX   0
C76   1    0.790835    0.430731    0.130895    11.00000    0.02108    0.03321 =
         0.03439   -0.00184   -0.00789   -0.00085
AFIX  43
H76   2    0.738695    0.470516    0.120017    11.00000   -1.20000
AFIX   0

PART 1
F1    4    1.148629   -0.424586    0.295374    61.00000    0.07908    0.05784 =
         0.15213   -0.05728    0.04786   -0.01324
F2    4    1.033897   -0.475249    0.360386    61.00000    0.10817    0.03936 =
         0.07372   -0.01160    0.01936   -0.00404
F3    4    1.030696   -0.424484    0.247082    61.00000    0.12882    0.07419 =
         0.11032   -0.07211   -0.01989    0.01337
F4    4    0.689067   -0.232708    0.336491    31.00000    0.05357    0.14001 =
         0.06999   -0.03646    0.00013   -0.00114
F5    4    0.737428   -0.225818    0.421145    31.00000    0.07086    0.09357 =
         0.08166   -0.06617    0.03617   -0.03479
F6    4    0.721525   -0.328533    0.422824    31.00000    0.07014    0.06423 =
         0.09249   -0.03266    0.03173   -0.02985
PART 0
F7    4    1.365095   -0.221674    0.364233    11.00000    0.07940    0.05805 =
         0.04167   -0.02062   -0.01209    0.01021
F8    4    1.480968   -0.252399    0.290329    11.00000    0.04388    0.05620 =
         0.06578   -0.01655   -0.00071   -0.00308
F9    4    1.359849   -0.312821    0.338101    11.00000    0.05977    0.03617 =
         0.07962   -0.00388   -0.01544   -0.00723
PART 1
F10   4    1.427756   -0.014804    0.092932    51.00000    0.12755    0.10142 =
         0.04959    0.02782   -0.03256   -0.07308
F11   4    1.311483    0.003849    0.040858    51.00000    0.10827    0.06945 =
         0.03057    0.00664   -0.01125   -0.04202
F12   4    1.424574   -0.089693    0.038819    51.00000    0.08798    0.11498 =
         0.02897   -0.00220    0.01972   -0.00476
PART 0
F13   4    0.959078   -0.193259    0.005460    11.00000    0.11706    0.08799 =
         0.09500   -0.06484   -0.02446   -0.00684
PART 1
F14   4    1.104249   -0.187016    0.001685    71.00000    0.08903    0.05838 =
         0.04485   -0.03350    0.00469   -0.01317
F15   4    1.031293   -0.093526   -0.068068    71.00000    0.19341    0.06419 =
         0.02789   -0.01182   -0.00750   -0.00537
PART 0
F16   4    0.753020    0.061539    0.138885    11.00000    0.15968    0.08725 =
         0.08532   -0.05837   -0.08045    0.06467
PART 1
F17   4    0.679353   -0.009487    0.115505    41.00000    0.08789    0.08401 =
         0.09179   -0.02324   -0.02080    0.01163
F18   4    0.761286    0.070639    0.034006    41.00000    0.10634    0.05428 =
         0.06651   -0.01471   -0.05872    0.00630
PART 0
F19   4    0.926207   -0.075705    0.502940    11.00000    0.04373    0.07085 =
         0.02937   -0.01707   -0.00558    0.00518
F20   4    1.082471   -0.082670    0.482986    11.00000    0.04902    0.06873 =
         0.03977   -0.00686   -0.02259   -0.01712
F21   4    1.017448   -0.172524    0.492573    11.00000    0.09958    0.03402 =
         0.02937   -0.00199   -0.01807   -0.01010
PART 1
F22   4    0.936924    0.138011    0.196044    21.00000    0.11511    0.03208 =
         0.05832   -0.00708   -0.06023    0.00362
F23   4    0.926268    0.150361    0.291814    21.00000    0.08986    0.03136 =
         0.04981   -0.01438   -0.00855    0.00702
F24   4    1.066189    0.142809    0.229332    21.00000    0.03848    0.03359 =
         0.13316    0.00763   -0.01070   -0.01075
PART 0
C77   1    1.001825   -0.215388    0.276784    11.00000    0.05076    0.03767 =
         0.02703   -0.01469   -0.00254   -0.00824
C78   1    0.904346   -0.213014    0.312756    11.00000    0.05100    0.03819 =
         0.03237   -0.01672   -0.00337   -0.00588
AFIX  43
H78   2    0.868871   -0.167576    0.314772    11.00000   -1.20000
AFIX   0
C79   1    0.857494   -0.273934    0.345463    11.00000    0.05414    0.04577 =
         0.03360   -0.02059    0.00550   -0.01302
C80   1    0.906296   -0.341127    0.343588    11.00000    0.06760    0.04357 =
         0.04243   -0.02224    0.01417   -0.02074
AFIX  43
H80   2    0.874569   -0.383133    0.365759    11.00000   -1.20000
AFIX   0
C81   1    1.002948   -0.345463    0.308396    11.00000    0.06519    0.03942 =
         0.04423   -0.02349    0.01218   -0.01355
C82   1    1.049243   -0.283635    0.275684    11.00000    0.05272    0.03802 =
         0.03402   -0.01778    0.00498   -0.00886
AFIX  43
H82   2    1.115331   -0.288248    0.251861    11.00000   -1.20000
AFIX   0
C83   1    0.752965   -0.265609    0.381244    11.00000    0.06162    0.05274 =
         0.04916   -0.02530    0.00979   -0.01663
C84   1    1.055602   -0.416318    0.304510    11.00000    0.07790    0.04362 =
         0.06797   -0.02753    0.02247   -0.01432
C85   1    1.166503   -0.148215    0.214288    11.00000    0.05470    0.03177 =
         0.03002   -0.01452    0.00304   -0.00816
C86   1    1.225097   -0.195595    0.263802    11.00000    0.04916    0.02938 =
         0.02967   -0.01121    0.00399   -0.00416
AFIX  43
H86   2    1.194574   -0.228662    0.305707    11.00000   -1.20000
AFIX   0
C87   1    1.326456   -0.196092    0.253957    11.00000    0.04966    0.03539 =
         0.03557   -0.01838    0.00378   -0.00703
C88   1    1.373742   -0.148607    0.193779    11.00000    0.05390    0.05202 =
         0.03860   -0.01986    0.00639   -0.01828
AFIX  43
H88   2    1.442862   -0.148647    0.186902    11.00000   -1.20000
AFIX   0
C89   1    1.317758   -0.101205    0.144044    11.00000    0.06880    0.05651 =
         0.03121   -0.00844    0.00174   -0.02792
C90   1    1.216793   -0.101220    0.153910    11.00000    0.06557    0.04593 =
         0.02931   -0.00860   -0.00283   -0.01609
AFIX  43
H90   2    1.180536   -0.068175    0.118439    11.00000   -1.20000
AFIX   0
C91   1    1.382784   -0.245675    0.310775    11.00000    0.04674    0.03458 =
         0.04756   -0.01537    0.00195   -0.00270
C92   1    1.369552   -0.050023    0.079491    11.00000    0.09188    0.10614 =
         0.04087    0.00157   -0.00643   -0.05509
C93   1    0.991846   -0.104897    0.163531    11.00000    0.06305    0.03535 =
         0.02765   -0.01061   -0.00574   -0.00852
C94   1    1.025865   -0.130444    0.107800    11.00000    0.07465    0.03861 =
         0.02740   -0.01102   -0.00392   -0.01162
AFIX  43
H94   2    1.085820   -0.163662    0.107969    11.00000   -1.20000
AFIX   0
C95   1    0.975047   -0.108904    0.052527    11.00000    0.09781    0.04425 =
         0.02969   -0.01361   -0.01111   -0.01011
C96   1    0.889053   -0.059294    0.049179    11.00000    0.11489    0.04927 =
         0.03868   -0.01544   -0.03485    0.00233
AFIX  43
H96   2    0.854790   -0.043885    0.010956    11.00000   -1.20000
AFIX   0
C97   1    0.854115   -0.032634    0.102873    11.00000    0.09342    0.04478 =
         0.04643   -0.01911   -0.03186    0.00683
C98   1    0.904308   -0.056036    0.159032    11.00000    0.07227    0.04075 =
         0.03543   -0.01751   -0.01789    0.00043
AFIX  43
H98   2    0.877492   -0.037781    0.195830    11.00000   -1.20000
AFIX   0
C99   1    1.009063   -0.141506   -0.003047    11.00000    0.11632    0.06006 =
         0.03386   -0.02115   -0.01359   -0.00652
C100  1    0.761029    0.020685    0.100576    11.00000    0.12248    0.06581 =
         0.06801   -0.03367   -0.05337    0.02515
C101  1    1.020314   -0.086033    0.278808    11.00000    0.03862    0.03237 =
         0.02646   -0.00903   -0.00526   -0.00451
C102  1    1.010834   -0.010277    0.247573    11.00000    0.03672    0.03263 =
         0.02499   -0.00586   -0.00617   -0.00422
AFIX  43
H102  2    1.013971    0.011272    0.198430    11.00000   -1.20000
AFIX   0
C103  1    0.997016    0.034586    0.285681    11.00000    0.02731    0.02909 =
         0.03072   -0.00672   -0.00816   -0.00452
C104  1    0.996170    0.005935    0.357040    11.00000    0.02766    0.03079 =
         0.03327   -0.01211   -0.00872   -0.00410
AFIX  43
H104  2    0.988102    0.036705    0.382963    11.00000   -1.20000
AFIX   0
C105  1    1.007533   -0.069386    0.389400    11.00000    0.02464    0.03251 =
         0.02873   -0.00916   -0.00571   -0.00348
C106  1    1.017985   -0.113948    0.351267    11.00000    0.03373    0.02698 =
         0.02779   -0.00687   -0.00346   -0.00221
AFIX  43
H106  2    1.023766   -0.165159    0.375070    11.00000   -1.20000
AFIX   0
C107  1    0.983406    0.115324    0.249457    11.00000    0.03350    0.03207 =
         0.03917   -0.00997   -0.01310   -0.00192
C108  1    1.008144   -0.100379    0.466109    11.00000    0.03276    0.03443 =
         0.02873   -0.00898   -0.00902   -0.00349
B1    3    1.045974   -0.139102    0.232659    11.00000    0.05156    0.03289 =
         0.02715   -0.01141   -0.00248   -0.00548
PART 2
F1*   4    1.139168   -0.437794    0.339778   -61.00000    0.15131    0.06337 =
         0.10339   -0.05186   -0.00961    0.02730
F2*   4    1.005440   -0.469033    0.334431   -61.00000    0.08897    0.04665 =
         0.16636   -0.05379    0.04338   -0.02629
F3*   4    1.108901   -0.417925    0.246230   -61.00000    0.12067    0.07362 =
         0.06898   -0.04746    0.02071    0.01720
F4*   4    0.707961   -0.308065    0.376269   -31.00000    0.05724    0.08612 =
         0.06833   -0.03573    0.00403   -0.03921
F5*   4    0.763941   -0.299352    0.453219   -31.00000    0.08707    0.11601 =
         0.07829   -0.04082    0.03310   -0.03362
F6*   4    0.713820   -0.199527    0.367286   -31.00000    0.06248    0.08967 =
         0.09586   -0.04467    0.03605   -0.02493
F10*  4    1.445901   -0.031448    0.094290   -51.00000    0.10884    0.14194 =
         0.07378    0.02812   -0.02690   -0.09821
F11*  4    1.303800    0.011029    0.053938   -51.00000    0.14316    0.14354 =
         0.08187    0.05183   -0.03724   -0.09302
F12*  4    1.406935   -0.071452    0.025798   -51.00000    0.11633    0.17568 =
         0.02680    0.00836   -0.00611   -0.08140
F14*  4    1.097274   -0.155824   -0.015268   -71.00000    0.12246    0.12553 =
         0.06727   -0.06388    0.00076   -0.00318
F15*  4    0.972573   -0.094125   -0.063207   -71.00000    0.14177    0.08040 =
         0.02832   -0.02253   -0.02186    0.01045
F17*  4    0.685443   -0.014398    0.144795   -41.00000    0.09533    0.11086 =
         0.14947   -0.07367   -0.06578    0.04483
F18*  4    0.725263    0.059418    0.042628   -41.00000    0.10422    0.12147 =
         0.10524   -0.06228   -0.08009    0.04102
F22*  4    0.897803    0.143468    0.248803   -21.00000    0.05224    0.04303 =
         0.11780    0.00602   -0.02197   -0.00134
F23*  4    1.026560    0.145565    0.271091   -21.00000    0.11075    0.03352 =
         0.07577   -0.00067   -0.05232   -0.03474
F24*  4    1.031606    0.132320    0.180781   -21.00000    0.12902    0.02640 =
         0.03737   -0.00375    0.01028   -0.02460

PART 0
AFIX   6
O1    7    0.248542    0.221578   -0.120521    10.50000    0.13550    0.24730 =
         0.18849   -0.14477   -0.00687   -0.02623
C109  1    0.097182    0.285079   -0.159331    10.50000    0.17120    0.27690 =
         0.13958   -0.06130   -0.01480   -0.03661
AFIX 137
H10A  2    0.109995    0.330378   -0.158446    10.50000   -1.50000
H10B  2    0.061158    0.258239   -0.113872    10.50000   -1.50000
H10C  2    0.057468    0.296531   -0.195599    10.50000   -1.50000
AFIX   5
C110  1    0.193473    0.239309   -0.174751    10.50000    0.14471    0.25626 =
         0.15683   -0.12869   -0.02253   -0.05214
AFIX  23
H11A  2    0.181127    0.194229   -0.177448    10.50000   -1.20000
H11B  2    0.231064    0.266493   -0.220109    10.50000   -1.20000
AFIX   5
C111  1    0.331052    0.167049   -0.123551    10.50000    0.12946    0.25103 =
         0.23733   -0.12301    0.00920   -0.00729
AFIX  23
H11C  2    0.370687    0.181137   -0.170992    10.50000   -1.20000
H11D  2    0.308290    0.120501   -0.113364    10.50000   -1.20000
AFIX   5
C112  1    0.392762    0.157638   -0.071881    10.50000    0.15815    0.24399 =
         0.29920   -0.07569    0.00706   -0.01925
AFIX 137
H11E  2    0.357412    0.135415   -0.024648    10.50000   -1.50000
H11F  2    0.406452    0.205248   -0.077506    10.50000   -1.50000
H11G  2    0.455202    0.126032   -0.079343    10.50000   -1.50000
AFIX   6

PART 1
O2    7    0.154396    0.588960    0.479651    10.50000    0.23840    0.08373 =
         0.15928   -0.04566   -0.04203   -0.06737
C113  1    0.002796    0.669699    0.480979    10.50000    0.29913    0.07704 =
         0.08509   -0.04210   -0.07267    0.01236
AFIX 137
H11H  2    0.034848    0.698088    0.434623    10.50000   -1.50000
H11I  2    0.010011    0.688886    0.515337    10.50000   -1.50000
H11J  2   -0.067575    0.673230    0.480540    10.50000   -1.50000
AFIX   5
C114  1    0.050397    0.591489    0.500014    10.50000    0.23740    0.07626 =
         0.10741   -0.03866   -0.03203   -0.02375
AFIX  23
H11K  2    0.034063    0.565715    0.550942    10.50000   -1.20000
H11L  2    0.025549    0.567245    0.475924    10.50000   -1.20000
AFIX   5
C115  1    0.205988    0.517951    0.507784    10.50000    0.22367    0.08635 =
         0.12962   -0.03217   -0.05186   -0.05494
AFIX  23
H11M  2    0.178939    0.483195    0.496970    10.50000   -1.20000
H11N  2    0.197436    0.502967    0.559130    10.50000   -1.20000
AFIX   5
C116  1    0.312427    0.516640    0.477682    10.50000    0.21198    0.06409 =
         0.15188   -0.06941   -0.01450   -0.03659
AFIX 137
H11O  2    0.320590    0.531189    0.426898    10.50000   -1.50000
H11P  2    0.347962    0.467297    0.497134    10.50000   -1.50000
H11Q  2    0.339130    0.550567    0.489102    10.50000   -1.50000
AFIX   6

PART 2
O3    7    0.236690    0.571423    0.481691    10.50000    0.21991    0.09354 =
         0.11147   -0.03982   -0.04657   -0.06775
C117  1    0.081609    0.648211    0.471994    10.50000    0.22203    0.09297 =
         0.12231   -0.03373   -0.08716   -0.01994
AFIX 137
H11R  2    0.009915    0.648754    0.482386    10.50000   -1.50000
H11S  2    0.102436    0.669460    0.421443    10.50000   -1.50000
H11T  2    0.098936    0.676743    0.494764    10.50000   -1.50000
AFIX   5
C118  1    0.132940    0.571191    0.498610    10.50000    0.24205    0.10511 =
         0.13664   -0.02641   -0.03500   -0.04398
AFIX  23
H11U  2    0.113094    0.549580    0.549787    10.50000   -1.20000
H11V  2    0.114255    0.541646    0.476882    10.50000   -1.20000
AFIX   5
C119  1    0.290011    0.503192    0.516538    10.50000    0.24591    0.08962 =
         0.13318   -0.04372   -0.02969   -0.05361
AFIX  23
H11W  2    0.268569    0.464183    0.508460    10.50000   -1.20000
H11X  2    0.276589    0.493244    0.567351    10.50000   -1.20000
AFIX   5
C120  1    0.397261    0.503754    0.490139    10.50000    0.25847    0.12167 =
         0.15848   -0.07997   -0.02536   -0.00424
AFIX 137
H12A  2    0.433108    0.454233    0.507968    10.50000   -1.50000
H12B  2    0.420729    0.535809    0.505957    10.50000   -1.50000
H12C  2    0.408859    0.521592    0.439036    10.50000   -1.50000
AFIX   0
HKLF 4


REM  30015_a.res in P-1
REM wR2 = 0.1189, GooF = S = 1.056, Restrained GooF = 1.092 for all data
REM R1 = 0.0426 for 18405 Fo > 4sig(Fo) and 0.0508 for all 21228 data
REM 1562 parameters refined using 357 restraints

END

WGHT      0.0616      3.1038

REM Highest difference peak  0.532,  deepest hole -0.614,  1-sigma level  0.054
Q1    1   0.9945 -0.4499  0.2888  11.00000  0.05    0.53
Q2    1   1.0964 -0.4565  0.3700  11.00000  0.05    0.53
Q3    1   0.0239  0.5990  0.5022  11.00000  0.05    0.40
Q4    1   0.1568  0.6082  0.4296  11.00000  0.05    0.38
Q5    1   1.1827 -0.4356  0.3358  11.00000  0.05    0.35
Q6    1  -0.0292  0.6552  0.4861  11.00000  0.05    0.34
Q7    1   0.4402  0.4487  0.1721  11.00000  0.05    0.32
Q8    1   0.2050  0.3553  0.1395  11.00000  0.05    0.32
Q9    1   0.6930  0.3504  0.3113  11.00000  0.05    0.32
Q10   1   0.6730 -0.0556  0.1880  11.00000  0.05    0.32
Q11   1   1.2834  0.0444  0.0881  11.00000  0.05    0.31
Q12   1   0.3435  0.3833  0.2219  11.00000  0.05    0.30
Q13   1   0.3746  0.2679  0.2330  11.00000  0.05    0.30
Q14   1   0.3364  0.4855  0.5097  11.00000  0.05    0.30
Q15   1   1.1441 -0.3994  0.2636  11.00000  0.05    0.30
Q16   1   0.5432  0.3042  0.2354  11.00000  0.05    0.29
Q17   1   0.6748  0.4439  0.2481  11.00000  0.05    0.28
Q18   1   0.5488  0.3202  0.2845  11.00000  0.05    0.28
Q19   1   0.1589  0.3541  0.2192  11.00000  0.05    0.27
Q20   1   0.5026  0.3503  0.3033  11.00000  0.05    0.27
Q21   1   0.3504  0.5200  0.4479  11.00000  0.05    0.26
Q22   1   0.4074  0.4465  0.2180  11.00000  0.05    0.26
Q23   1   0.0659  0.6682  0.4662  11.00000  0.05    0.25
Q24   1   1.0256 -0.1096  0.2505  11.00000  0.05    0.25
Q25   1   0.5161  0.4043  0.2511  11.00000  0.05    0.25
Q26   1   0.4188  0.3751  0.1760  11.00000  0.05    0.25
Q27   1   0.4261  0.2225  0.1612  11.00000  0.05    0.25
Q28   1   0.2539  0.2355  0.4571  11.00000  0.05    0.24
Q29   1   0.3195  0.3228  0.2728  11.00000  0.05    0.24
Q30   1   0.9398 -0.1465 -0.0266  11.00000  0.05    0.24
;
_shelx_res_checksum              92894
_olex2_submission_special_instructions 'No special instructions were received'
_oxdiff_exptl_absorpt_empirical_details 
;
Empirical correction (ABSPACK) includes:
- Absorption correction using spherical harmonics
- Frame scaling
;
_oxdiff_exptl_absorpt_empirical_full_max 1.935
_oxdiff_exptl_absorpt_empirical_full_min 0.695
####################################################################### 
# 
# This file contains crystal structure data downloaded from the 
# Cambridge Structural Database (CSD) hosted by the Cambridge 
# Crystallographic Data Centre (CCDC).
# 
# Full information about CCDC data access policies and citation 
# guidelines are available at http://www.ccdc.cam.ac.uk/access/V1 
# 
# Audit and citation data items may have been added by the CCDC. 
# Please retain this information to preserve the provenance of 
# this file and to allow appropriate attribution of the data. 
# 
#######################################################################

data_30011_Fe2C=CPh2_2+
_database_code_depnum_ccdc_archive 'CCDC 2375356'
loop_
_audit_author_name
_audit_author_address
'Alexandra Bacon'
;University of Pennsylvania
United States of America
;
_audit_update_record             
;
2024-08-02 deposited with the CCDC.	2026-02-06 downloaded from the CCDC.
;

#Crystallographer: Alexandra M. Bacon

_audit_creation_date             2024-07-31
_audit_creation_method           
;
Olex2 1.5
(compiled 2021.10.07 svn.r9718050b for OlexSys, GUI svn.r6410)
;
_shelx_SHELXL_version_number     2019/3
_chemical_formula_moiety         'C64 H71 Fe2 N6 P, 2(F6 P), 1.5(C6 H5 F)'
_chemical_formula_sum            'C73 H78.50 F13.50 Fe2 N6 P3'
_chemical_formula_weight         1501.02

loop_
_atom_type_symbol
_atom_type_description
_atom_type_scat_dispersion_real
_atom_type_scat_dispersion_imag
_atom_type_scat_source
C C 0.0033 0.0016 'International Tables Vol C Tables 4.2.6.8 and 6.1.1.4'
H H 0.0000 0.0000 'International Tables Vol C Tables 4.2.6.8 and 6.1.1.4'
F F 0.0171 0.0103 'International Tables Vol C Tables 4.2.6.8 and 6.1.1.4'
Fe Fe 0.3463 0.8444 'International Tables Vol C Tables 4.2.6.8 and 6.1.1.4'
N N 0.0061 0.0033 'International Tables Vol C Tables 4.2.6.8 and 6.1.1.4'
P P 0.1023 0.0942 'International Tables Vol C Tables 4.2.6.8 and 6.1.1.4'

_shelx_space_group_comment       
;
The symmetry employed for this shelxl refinement is uniquely defined
by the following loop, which should always be used as a source of
symmetry information in preference to the above space-group names.
They are only intended as comments.
;
_space_group_crystal_system      monoclinic
_space_group_IT_number           14
_space_group_name_H-M_alt        'P 1 21/n 1'
_space_group_name_Hall           '-P 2yn'
loop_
_space_group_symop_operation_xyz
'x, y, z'
'-x+1/2, y+1/2, -z+1/2'
'-x, -y, -z'
'x-1/2, -y-1/2, z-1/2'

_cell_length_a                   24.4482(3)
_cell_length_b                   11.9450(2)
_cell_length_c                   26.3761(4)
_cell_angle_alpha                90
_cell_angle_beta                 109.540(2)
_cell_angle_gamma                90
_cell_volume                     7259.1(2)
_cell_formula_units_Z            4
_cell_measurement_reflns_used    68136
_cell_measurement_temperature    100
_cell_measurement_theta_max      28.3130
_cell_measurement_theta_min      1.9550
_exptl_absorpt_coefficient_mu    0.546
_exptl_absorpt_correction_T_max  1.00000
_exptl_absorpt_correction_T_min  0.72303
_exptl_absorpt_correction_type   multi-scan
_exptl_absorpt_process_details   'SCALE3 ABSPACK'
_exptl_crystal_colour            black
_exptl_crystal_colour_primary    black
_exptl_crystal_density_diffrn    1.373
_exptl_crystal_description       plank
_exptl_crystal_F_000             3108
_exptl_crystal_size_max          0.62
_exptl_crystal_size_mid          0.28
_exptl_crystal_size_min          0.07
_diffrn_reflns_av_R_equivalents  0.0402
_diffrn_reflns_av_unetI/netI     0.0211
_diffrn_reflns_Laue_measured_fraction_full 0.999
_diffrn_reflns_Laue_measured_fraction_max 0.999
_diffrn_reflns_limit_h_max       32
_diffrn_reflns_limit_h_min       -32
_diffrn_reflns_limit_k_max       15
_diffrn_reflns_limit_k_min       -15
_diffrn_reflns_limit_l_max       35
_diffrn_reflns_limit_l_min       -35
_diffrn_reflns_number            164937
_diffrn_reflns_point_group_measured_fraction_full 0.999
_diffrn_reflns_point_group_measured_fraction_max 0.999
_diffrn_reflns_theta_full        25.242
_diffrn_reflns_theta_max         28.282
_diffrn_reflns_theta_min         1.891
_diffrn_ambient_environment      N~2~
_diffrn_ambient_temperature      100
_diffrn_detector                 'HPC area detector'
_diffrn_detector_area_resol_mean 10.0000
_diffrn_detector_type            HyPix-6000HE
_diffrn_measured_fraction_theta_full 0.999
_diffrn_measured_fraction_theta_max 0.999
_diffrn_measurement_details      
;
List of Runs (angles in degrees, time in seconds):

  # Type    Start    End  Width  t~exp~   \w     \q     \k     \f   Frames
#--------------------------------------------------------------------------
  1  \w    -26.00   0.00   0.50   10.00    --    8.19 -80.00-119.00   52
  2  \w    -31.00  -6.00   0.50   10.00    --   -9.91  80.00   4.00   50
  3  \w    -41.00  10.00   0.50   10.00    --   -9.91 -80.00-119.00  102
  4  \w     -5.00  82.00   0.50   10.00    --    8.19  37.00  90.00  174
  5  \w    -72.00 -46.00   0.50   10.00    --   -9.91 -19.00-150.00   52
  6  \w    -20.00   6.00   0.50   10.00    --   -9.91  78.00 106.90   52
  7  \w    -84.00 -46.00   0.50   10.00    --   -9.91 -77.00 -60.00   76
  8  \w    -29.00  -3.00   0.50   10.00    --   -9.91 -77.00 -60.00   52
  9  \w    -27.00  47.00   0.50   10.00    --   -9.91  76.00 -80.02  148
 10  \w    -83.00   6.00   0.50   10.00    --   -9.91 -57.00 -30.00  178
 11  \w    -26.00  63.00   0.50   10.00    --   -9.91  57.00-150.00  178
 12  \w    -39.00   6.00   0.50   10.00    --   -9.91 -57.00  60.00   90
 13  \w    -13.00  13.00   0.50   10.00    --   -9.91  75.00 -20.95   52
 14  \w     17.00  53.00   0.50   10.00    --   -9.91  75.00 -20.95   72
 15  \w    -34.00  22.00   0.50   10.00    --   -9.91  78.00 128.13  112
;
_diffrn_measurement_device       '\k-geometry diffractometer'
_diffrn_measurement_device_type  'Rigaku XtaLAB Synergy-S'
_diffrn_measurement_method       '\w scans'
_diffrn_orient_matrix_type       
'CrysAlisPro convention (1999,Acta A55,543-557)'
_diffrn_orient_matrix_UB_11      -0.0026403000
_diffrn_orient_matrix_UB_12      -0.0524544000
_diffrn_orient_matrix_UB_13      -0.0132112000
_diffrn_orient_matrix_UB_21      0.0251733000
_diffrn_orient_matrix_UB_22      -0.0193906000
_diffrn_orient_matrix_UB_23      0.0205554000
_diffrn_orient_matrix_UB_31      -0.0175146000
_diffrn_orient_matrix_UB_32      -0.0199652000
_diffrn_orient_matrix_UB_33      0.0147498000
_diffrn_radiation_monochromator  mirror
_diffrn_radiation_probe          x-ray
_diffrn_radiation_type           'Mo K\a'
_diffrn_radiation_wavelength     0.71073
_diffrn_source                   'micro-focus sealed X-ray tube'
_diffrn_source_type              'PhotonJet (Mo) X-ray Source'
_reflns_Friedel_coverage         0.000
_reflns_Friedel_fraction_full    .
_reflns_Friedel_fraction_max     .
_reflns_number_gt                15526
_reflns_number_total             17997
_reflns_special_details          
;
 Reflections were merged by SHELXL according to the crystal
 class for the calculation of statistics and refinement.
 
 _reflns_Friedel_fraction is defined as the number of unique
 Friedel pairs measured divided by the number that would be
 possible theoretically, ignoring centric projections and
 systematic absences.
;
_reflns_threshold_expression     'I > 2\s(I)'
_computing_cell_refinement       'CrysAlisPro 1.171.42.91a (Rigaku OD, 2023)'
_computing_data_collection       'CrysAlisPro 1.171.42.91a (Rigaku OD, 2023)'
_computing_data_reduction        'CrysAlisPro 1.171.42.91a (Rigaku OD, 2023)'
_computing_molecular_graphics    'Olex2 1.5 (Dolomanov et al., 2009)'
_computing_publication_material  'Olex2 1.5 (Dolomanov et al., 2009)'
_computing_structure_refinement  'SHELXL 2019/3 (Sheldrick, 2015)'
_computing_structure_solution    'SHELXT 2014/5 (Sheldrick, 2014)'
_refine_diff_density_max         1.098
_refine_diff_density_min         -0.576
_refine_diff_density_rms         0.089
_refine_ls_extinction_coef       .
_refine_ls_extinction_method     none
_refine_ls_goodness_of_fit_ref   1.061
_refine_ls_hydrogen_treatment    constr
_refine_ls_matrix_type           full
_refine_ls_number_parameters     1010
_refine_ls_number_reflns         17997
_refine_ls_number_restraints     330
_refine_ls_R_factor_all          0.0518
_refine_ls_R_factor_gt           0.0445
_refine_ls_restrained_S_all      1.063
_refine_ls_shift/su_max          0.001
_refine_ls_shift/su_mean         0.000
_refine_ls_structure_factor_coef Fsqd
_refine_ls_weighting_details     
'w=1/[\s^2^(Fo^2^)+(0.0824P)^2^+5.4027P] where P=(Fo^2^+2Fc^2^)/3'
_refine_ls_weighting_scheme      calc
_refine_ls_wR_factor_gt          0.1324
_refine_ls_wR_factor_ref         0.1373
_olex2_refinement_description    
;
1. Fixed Uiso
 At 1.2 times of:
  All C(H) groups, All C(H,H) groups
 At 1.5 times of:
  All C(H,H,H) groups
2. Uiso/Uaniso restraints and constraints
F14 \\sim C66 \\sim C71 \\sim C70 \\sim C69 \\sim C68 \\sim C67 \\sim F14'
\\sim C66' \\sim C71' \\sim C70' \\sim C69' \\sim C68' \\sim C67' \\sim F14*
\\sim C66* \\sim C67* \\sim C68* \\sim C69* \\sim C70* \\sim C71*: within 2A
with sigma of 0.003 and sigma for terminal atoms of 0.006 within 2A
3. Others
 Fixed Sof: F13(0.75) F13*(0.25) H62(0.25) H65(0.75) F14(0.2) C66(0.2)
 C67(0.2) H67(0.2) C68(0.2) H68(0.2) C69(0.2) H69(0.2) C70(0.2) H70(0.2)
 C71(0.2) H71(0.2) F14'(0.15) C66'(0.15) C67'(0.15) H67'(0.15) C68'(0.15)
 H68'(0.15) C69'(0.15) H69'(0.15) C70'(0.15) H70'(0.15) C71'(0.15) H71'(0.15)
 F14*(0.15) C66*(0.15) C67*(0.15) H67*(0.15) C68*(0.15) H68*(0.15) C69*(0.15)
 H69*(0.15) C70*(0.15) H70*(0.15) C71*(0.15) H71*(0.15)
4.a Free rotating group:
 F14(C66,C67,C68,C69,C70,C71), F14'(C66',C67',C68',C69',C70',C71'), F14*(C66*,
 C67*,C68*,C69*,C70*,C71*)
4.b Secondary CH2 refined with riding coordinates:
 C8(H8A,H8B), C9(H9A,H9B), C10(H10A,H10B), C18(H18A,H18B), C19(H19A,H19B),
 C20(H20A,H20B)
4.c Aromatic/amide H refined with riding coordinates:
 C3(H3), C5(H5), C13(H13), C15(H15), C36(H36), C37(H37), C38(H38), C39(H39),
 C40(H40), C42(H42), C43(H43), C44(H44), C45(H45), C46(H46), C47(H47), C48(H48),
  C49(H49), C50(H50), C51(H51), C52(H52), C55(H55), C56(H56), C57(H57),
 C58(H58), C59(H59), C75(H75), C76(H76), C77(H77), C79(H79), C60(H60), C61(H61),
  C62(H62), C63(H63), C64(H64), C65(H65), C67(H67), C68(H68), C69(H69),
 C70(H70), C71(H71), C67'(H67'), C68'(H68'), C69'(H69'), C70'(H70'), C71'(H71'),
  C67*(H67*), C68*(H68*), C69*(H69*), C70*(H70*), C71*(H71*)
4.d Idealised Me refined as rotating group:
 C21(H21A,H21B,H21C), C23(H23A,H23B,H23C), C24(H24A,H24B,H24C), C25(H25A,H25B,
 H25C), C26(H26A,H26B,H26C), C27(H27A,H27B,H27C), C29(H29A,H29B,H29C), C30(H30A,
 H30B,H30C), C31(H31A,H31B,H31C), C32(H32A,H32B,H32C)
;
_atom_sites_solution_hydrogens   geom
_atom_sites_solution_primary     dual

loop_
_atom_site_label
_atom_site_type_symbol
_atom_site_fract_x
_atom_site_fract_y
_atom_site_fract_z
_atom_site_U_iso_or_equiv
_atom_site_adp_type
_atom_site_occupancy
_atom_site_site_symmetry_order
_atom_site_calc_flag
_atom_site_refinement_flags_posn
_atom_site_refinement_flags_adp
_atom_site_refinement_flags_occupancy
_atom_site_disorder_assembly
_atom_site_disorder_group
Fe1 Fe 0.69470(2) 0.61382(2) 0.46871(2) 0.01490(7) Uani 1 1 d . . . . .
Fe2 Fe 0.73805(2) 0.79369(2) 0.46882(2) 0.01835(7) Uani 1 1 d . . . . .
P1 P 0.66434(2) 0.44038(4) 0.48637(2) 0.01661(10) Uani 1 1 d . . . . .
N1 N 0.63721(7) 0.69088(13) 0.49568(6) 0.0172(3) Uani 1 1 d . . . . .
N2 N 0.63377(7) 0.63880(13) 0.40413(6) 0.0164(3) Uani 1 1 d . . . . .
N3 N 0.72992(7) 0.55807(13) 0.41565(6) 0.0174(3) Uani 1 1 d . . . . .
N4 N 0.79071(7) 0.77938(14) 0.41734(7) 0.0204(3) Uani 1 1 d . . . . .
N5 N 0.70395(7) 0.90671(13) 0.40698(6) 0.0182(3) Uani 1 1 d . . . . .
N6 N 0.68598(7) 0.91301(13) 0.49690(6) 0.0200(3) Uani 1 1 d . . . . .
C1 C 0.58727(8) 0.71618(15) 0.45910(7) 0.0184(3) Uani 1 1 d . . . . .
C2 C 0.58347(8) 0.68631(15) 0.40452(7) 0.0179(3) Uani 1 1 d . . . . .
C3 C 0.53627(8) 0.69672(17) 0.35737(8) 0.0212(4) Uani 1 1 d . . . . .
H3 H 0.501450 0.730574 0.358265 0.025 Uiso 1 1 calc R U . . .
C4 C 0.53989(8) 0.65750(17) 0.30859(7) 0.0221(4) Uani 1 1 d . . . . .
C5 C 0.59251(8) 0.61192(17) 0.30909(7) 0.0209(4) Uani 1 1 d . . . . .
H5 H 0.596829 0.586980 0.276433 0.025 Uiso 1 1 calc R U . . .
C6 C 0.63857(8) 0.60272(15) 0.35684(7) 0.0176(3) Uani 1 1 d . . . . .
C7 C 0.69558(8) 0.55534(15) 0.36512(7) 0.0185(3) Uani 1 1 d . . . . .
C8 C 0.79037(8) 0.51730(16) 0.42877(8) 0.0213(4) Uani 1 1 d . . . . .
H8A H 0.789328 0.440486 0.414381 0.026 Uiso 1 1 calc R U . . .
H8B H 0.808331 0.512986 0.468382 0.026 Uiso 1 1 calc R U . . .
C9 C 0.82880(9) 0.58979(17) 0.40670(8) 0.0237(4) Uani 1 1 d . . . . .
H9A H 0.865913 0.549911 0.412592 0.028 Uiso 1 1 calc R U . . .
H9B H 0.809541 0.597651 0.367364 0.028 Uiso 1 1 calc R U . . .
C10 C 0.84237(8) 0.70667(17) 0.43111(8) 0.0238(4) Uani 1 1 d . . . . .
H10A H 0.859153 0.699966 0.470730 0.029 Uiso 1 1 calc R U . . .
H10B H 0.871869 0.742091 0.418177 0.029 Uiso 1 1 calc R U . . .
C11 C 0.77152(8) 0.82809(16) 0.37120(8) 0.0210(4) Uani 1 1 d . . . . .
C12 C 0.71935(8) 0.89964(16) 0.36299(8) 0.0199(4) Uani 1 1 d . . . . .
C13 C 0.68998(9) 0.95780(16) 0.31636(8) 0.0218(4) Uani 1 1 d . . . . .
H13 H 0.701799 0.951390 0.285634 0.026 Uiso 1 1 calc R U . . .
C14 C 0.64297(8) 1.02585(16) 0.31467(8) 0.0209(4) Uani 1 1 d . . . . .
C15 C 0.62844(8) 1.03357(16) 0.36172(8) 0.0205(4) Uani 1 1 d . . . . .
H15 H 0.596987 1.079550 0.362405 0.025 Uiso 1 1 calc R U . . .
C16 C 0.66015(8) 0.97376(15) 0.40736(7) 0.0184(3) Uani 1 1 d . . . . .
C17 C 0.65301(8) 0.97984(15) 0.46137(7) 0.0187(3) Uani 1 1 d . . . . .
C18 C 0.68350(10) 0.91528(17) 0.55207(8) 0.0249(4) Uani 1 1 d . . . . .
H18A H 0.645111 0.943950 0.550924 0.030 Uiso 1 1 calc R U . . .
H18B H 0.713445 0.967476 0.574227 0.030 Uiso 1 1 calc R U . . .
C19 C 0.69316(9) 0.80068(17) 0.57832(8) 0.0245(4) Uani 1 1 d . . . . .
H19A H 0.697065 0.809233 0.616706 0.029 Uiso 1 1 calc R U . . .
H19B H 0.730197 0.769981 0.576806 0.029 Uiso 1 1 calc R U . . .
C20 C 0.64507(9) 0.71722(16) 0.55257(7) 0.0204(4) Uani 1 1 d . . . . .
H20A H 0.653560 0.646916 0.573641 0.024 Uiso 1 1 calc R U . . .
H20B H 0.608147 0.747421 0.554595 0.024 Uiso 1 1 calc R U . . .
C21 C 0.53626(9) 0.76917(19) 0.46984(8) 0.0250(4) Uani 1 1 d . . . . .
H21A H 0.521054 0.717368 0.490697 0.037 Uiso 1 1 calc R U . . .
H21B H 0.505830 0.785982 0.435590 0.037 Uiso 1 1 calc R U . . .
H21C H 0.548732 0.838611 0.490228 0.037 Uiso 1 1 calc R U . . .
C22 C 0.48911(9) 0.6684(2) 0.25615(8) 0.0290(4) Uani 1 1 d . . . . .
C23 C 0.49781(12) 0.7772(3) 0.22903(11) 0.0475(7) Uani 1 1 d . . . . .
H23A H 0.496800 0.840958 0.252085 0.071 Uiso 1 1 calc R U . . .
H23B H 0.466760 0.785091 0.194268 0.071 Uiso 1 1 calc R U . . .
H23C H 0.535442 0.775131 0.223405 0.071 Uiso 1 1 calc R U . . .
C24 C 0.43093(9) 0.6738(2) 0.26632(9) 0.0337(5) Uani 1 1 d . . . . .
H24A H 0.427320 0.608719 0.287617 0.051 Uiso 1 1 calc R U . . .
H24B H 0.399059 0.673486 0.231828 0.051 Uiso 1 1 calc R U . . .
H24C H 0.429242 0.742553 0.285994 0.051 Uiso 1 1 calc R U . . .
C25 C 0.48698(11) 0.5686(3) 0.21900(10) 0.0494(7) Uani 1 1 d . . . . .
H25A H 0.522202 0.567818 0.209086 0.074 Uiso 1 1 calc R U . . .
H25B H 0.452867 0.575360 0.186441 0.074 Uiso 1 1 calc R U . . .
H25C H 0.484522 0.498913 0.237705 0.074 Uiso 1 1 calc R U . . .
C26 C 0.70970(9) 0.50696(18) 0.31860(8) 0.0243(4) Uani 1 1 d . . . . .
H26A H 0.719118 0.567587 0.297874 0.037 Uiso 1 1 calc R U . . .
H26B H 0.676161 0.465091 0.295449 0.037 Uiso 1 1 calc R U . . .
H26C H 0.743066 0.456529 0.332021 0.037 Uiso 1 1 calc R U . . .
C27 C 0.79678(9) 0.82289(19) 0.32661(8) 0.0272(4) Uani 1 1 d . . . . .
H27A H 0.832500 0.778371 0.338274 0.041 Uiso 1 1 calc R U . . .
H27B H 0.805597 0.898844 0.317592 0.041 Uiso 1 1 calc R U . . .
H27C H 0.768731 0.788074 0.294861 0.041 Uiso 1 1 calc R U . . .
C28 C 0.61097(9) 1.09597(18) 0.26485(8) 0.0240(4) Uani 1 1 d . . . . .
C29 C 0.62559(12) 1.0575(2) 0.21556(9) 0.0393(6) Uani 1 1 d . . . . .
H29A H 0.604256 1.103385 0.184442 0.059 Uiso 1 1 calc R U . . .
H29B H 0.614497 0.978775 0.208029 0.059 Uiso 1 1 calc R U . . .
H29C H 0.667379 1.065547 0.222647 0.059 Uiso 1 1 calc R U . . .
C30 C 0.54550(11) 1.0918(3) 0.25284(11) 0.0450(6) Uani 1 1 d . . . . .
H30A H 0.536495 1.115975 0.284672 0.067 Uiso 1 1 calc R U . . .
H30B H 0.531650 1.015006 0.243514 0.067 Uiso 1 1 calc R U . . .
H30C H 0.526279 1.141658 0.222628 0.067 Uiso 1 1 calc R U . . .
C31 C 0.63194(13) 1.2176(2) 0.27715(10) 0.0384(5) Uani 1 1 d . . . . .
H31A H 0.674138 1.220486 0.285788 0.058 Uiso 1 1 calc R U . . .
H31B H 0.621807 1.245137 0.307865 0.058 Uiso 1 1 calc R U . . .
H31C H 0.613221 1.264512 0.245638 0.058 Uiso 1 1 calc R U . . .
C32 C 0.61219(9) 1.06386(16) 0.47108(8) 0.0226(4) Uani 1 1 d . . . . .
H32A H 0.578881 1.025001 0.475735 0.034 Uiso 1 1 calc R U . . .
H32B H 0.598639 1.114728 0.440240 0.034 Uiso 1 1 calc R U . . .
H32C H 0.632308 1.106876 0.503627 0.034 Uiso 1 1 calc R U . . .
C33 C 0.76266(8) 0.64420(16) 0.52110(7) 0.0199(4) Uani 1 1 d . . . . .
C34 C 0.81473(9) 0.64753(18) 0.56052(8) 0.0234(4) Uani 1 1 d . . . . .
C35 C 0.83512(9) 0.55573(19) 0.60110(8) 0.0267(4) Uani 1 1 d . . . . .
C36 C 0.85639(11) 0.5837(2) 0.65558(9) 0.0367(5) Uani 1 1 d . . . . .
H36 H 0.856944 0.659853 0.666157 0.044 Uiso 1 1 calc R U . . .
C37 C 0.87680(12) 0.5011(3) 0.69457(10) 0.0432(6) Uani 1 1 d . . . . .
H37 H 0.891162 0.520990 0.731556 0.052 Uiso 1 1 calc R U . . .
C38 C 0.87622(12) 0.3911(3) 0.67966(11) 0.0459(7) Uani 1 1 d . . . . .
H38 H 0.890496 0.334869 0.706298 0.055 Uiso 1 1 calc R U . . .
C39 C 0.85485(13) 0.3619(2) 0.62586(12) 0.0476(7) Uani 1 1 d . . . . .
H39 H 0.853932 0.285482 0.615676 0.057 Uiso 1 1 calc R U . . .
C40 C 0.83470(11) 0.4440(2) 0.58660(10) 0.0360(5) Uani 1 1 d . . . . .
H40 H 0.820600 0.423407 0.549685 0.043 Uiso 1 1 calc R U . . .
C41 C 0.85606(9) 0.74062(18) 0.56479(8) 0.0247(4) Uani 1 1 d . . . . .
C42 C 0.91564(9) 0.7166(2) 0.57837(8) 0.0302(5) Uani 1 1 d . . . . .
H42 H 0.928954 0.642120 0.587489 0.036 Uiso 1 1 calc R U . . .
C43 C 0.95493(10) 0.7996(2) 0.57862(11) 0.0410(6) Uani 1 1 d . . . . .
H43 H 0.994987 0.782081 0.587828 0.049 Uiso 1 1 calc R U . . .
C44 C 0.93593(12) 0.9091(3) 0.56538(13) 0.0501(7) Uani 1 1 d . . . . .
H44 H 0.962946 0.966009 0.565052 0.060 Uiso 1 1 calc R U . . .
C45 C 0.87812(11) 0.9348(2) 0.55278(11) 0.0412(6) Uani 1 1 d . . . . .
H45 H 0.865256 1.009627 0.543922 0.049 Uiso 1 1 calc R U . . .
C46 C 0.83825(9) 0.8513(2) 0.55298(9) 0.0297(4) Uani 1 1 d . . . . .
H46 H 0.798493 0.870155 0.544978 0.036 Uiso 1 1 calc R U . . .
C47 C 0.77519(9) 0.13991(18) 0.46525(9) 0.0282(4) Uani 1 1 d . . . . .
H47 H 0.798924 0.079861 0.461301 0.034 Uiso 1 1 calc R U . . .
C48 C 0.70070(9) 0.46566(17) 0.59756(8) 0.0230(4) Uani 1 1 d . . . . .
H48 H 0.726117 0.521085 0.592236 0.028 Uiso 1 1 calc R U . . .
C49 C 0.70340(10) 0.43739(19) 0.64959(8) 0.0283(4) Uani 1 1 d . . . . .
H49 H 0.730560 0.473387 0.679653 0.034 Uiso 1 1 calc R U . . .
C50 C 0.66617(10) 0.3563(2) 0.65732(8) 0.0293(4) Uani 1 1 d . . . . .
H50 H 0.667554 0.337671 0.692744 0.035 Uiso 1 1 calc R U . . .
C51 C 0.62707(9) 0.30246(18) 0.61360(9) 0.0264(4) Uani 1 1 d . . . . .
H51 H 0.602223 0.246179 0.619182 0.032 Uiso 1 1 calc R U . . .
C52 C 0.62405(8) 0.33061(16) 0.56143(8) 0.0214(4) Uani 1 1 d . . . . .
H52 H 0.597064 0.293952 0.531476 0.026 Uiso 1 1 calc R U . . .
C53 C 0.66105(8) 0.41327(15) 0.55337(7) 0.0188(3) Uani 1 1 d . . . . .
C54 C 0.58949(8) 0.41487(16) 0.44245(7) 0.0196(3) Uani 1 1 d . . . . .
C55 C 0.54502(9) 0.47087(16) 0.45473(8) 0.0218(4) Uani 1 1 d . . . . .
H55 H 0.554025 0.513075 0.487018 0.026 Uiso 1 1 calc R U . . .
C56 C 0.48800(9) 0.46526(18) 0.42019(9) 0.0263(4) Uani 1 1 d . . . . .
H56 H 0.458351 0.503724 0.428960 0.032 Uiso 1 1 calc R U . . .
C57 C 0.47410(10) 0.4038(2) 0.37292(9) 0.0307(5) Uani 1 1 d . . . . .
H57 H 0.435143 0.400562 0.349129 0.037 Uiso 1 1 calc R U . . .
C58 C 0.51755(10) 0.3472(2) 0.36079(9) 0.0333(5) Uani 1 1 d . . . . .
H58 H 0.508203 0.304006 0.328771 0.040 Uiso 1 1 calc R U . . .
C59 C 0.57461(9) 0.35302(18) 0.39498(8) 0.0265(4) Uani 1 1 d . . . . .
H59 H 0.603989 0.314268 0.385904 0.032 Uiso 1 1 calc R U . . .
C74 C 0.70612(8) 0.31869(16) 0.47757(8) 0.0202(4) Uani 1 1 d . . . . .
C75 C 0.73425(9) 0.24932(17) 0.52093(8) 0.0237(4) Uani 1 1 d . . . . .
H75 H 0.730012 0.262688 0.554926 0.028 Uiso 1 1 calc R U . . .
C76 C 0.74698(9) 0.20759(17) 0.42185(9) 0.0264(4) Uani 1 1 d . . . . .
H76 H 0.750901 0.193303 0.387800 0.032 Uiso 1 1 calc R U . . .
C77 C 0.76849(9) 0.16062(18) 0.51492(9) 0.0280(4) Uani 1 1 d . . . . .
H77 H 0.787410 0.113912 0.544797 0.034 Uiso 1 1 calc R U . . .
C79 C 0.71292(9) 0.29636(16) 0.42779(8) 0.0227(4) Uani 1 1 d . . . . .
H79 H 0.693967 0.342593 0.397732 0.027 Uiso 1 1 calc R U . . .
P2 P 0.44252(2) 1.03237(5) 0.36820(2) 0.02435(11) Uani 1 1 d . . . . .
F1 F 0.50415(6) 0.97398(14) 0.37770(6) 0.0407(3) Uani 1 1 d . . . . .
F2 F 0.41191(7) 0.93268(13) 0.32836(6) 0.0422(3) Uani 1 1 d . . . . .
F3 F 0.38099(7) 1.09070(15) 0.35928(7) 0.0467(4) Uani 1 1 d . . . . .
F4 F 0.44863(7) 1.10210(12) 0.31874(6) 0.0392(3) Uani 1 1 d . . . . .
F5 F 0.47344(7) 1.13020(13) 0.40859(6) 0.0442(4) Uani 1 1 d . . . . .
F6 F 0.43535(7) 0.96229(13) 0.41759(6) 0.0396(3) Uani 1 1 d . . . . .
P3 P 0.65667(3) 0.69240(5) 0.17766(2) 0.03111(13) Uani 1 1 d . . . . .
F7 F 0.65109(9) 0.6374(2) 0.12131(7) 0.0681(6) Uani 1 1 d . . . . .
F8 F 0.62750(8) 0.58393(15) 0.19353(7) 0.0555(5) Uani 1 1 d . . . . .
F9 F 0.59561(7) 0.7511(2) 0.15345(8) 0.0703(6) Uani 1 1 d . . . . .
F10 F 0.68764(8) 0.79938(14) 0.16312(8) 0.0531(4) Uani 1 1 d . . . . .
F11 F 0.71903(8) 0.63430(16) 0.20323(8) 0.0555(4) Uani 1 1 d . . . . .
F12 F 0.66350(7) 0.74505(14) 0.23518(6) 0.0418(3) Uani 1 1 d . . . . .
F13 F 0.69282(15) 0.4697(3) 0.83147(15) 0.1065(14) Uani 0.75 1 d . . P A 1
F13* F 0.7567(4) 0.7534(9) 0.7140(3) 0.078(3) Uani 0.25 1 d . . P B 2
C60 C 0.67394(14) 0.6933(2) 0.73496(12) 0.0511(7) Uani 1 1 d . . . . .
H60 H 0.645736 0.743824 0.713269 0.061 Uiso 1 1 calc R U . . .
C61 C 0.65949(15) 0.6168(3) 0.76680(14) 0.0603(8) Uani 1 1 d . . . . .
H61 H 0.620977 0.612191 0.767572 0.072 Uiso 1 1 calc R U . . .
C62 C 0.70269(19) 0.5457(3) 0.79807(14) 0.0673(10) Uani 1 1 d . . . . .
H62 H 0.693033 0.492336 0.820420 0.081 Uiso 0.25 1 calc R U P A 2
C63 C 0.75779(15) 0.5495(3) 0.79791(13) 0.0609(9) Uani 1 1 d . . . . .
H63 H 0.786373 0.500125 0.819930 0.073 Uiso 1 1 calc R U . . .
C64 C 0.77172(15) 0.6252(3) 0.76576(13) 0.0572(8) Uani 1 1 d . . . . .
H64 H 0.810160 0.628805 0.764750 0.069 Uiso 1 1 calc R U . . .
C65 C 0.72994(16) 0.6958(3) 0.73493(13) 0.0555(8) Uani 1 1 d . . . . .
H65 H 0.740054 0.748706 0.712653 0.067 Uiso 0.75 1 calc R U P B 1
F14 F 1.0735(3) 0.7848(5) 0.4458(3) 0.0520(13) Uani 0.2 1 d G U P C -1
C66 C 1.0524(2) 0.6926(5) 0.4636(2) 0.0431(10) Uani 0.2 1 d G U P C -1
C67 C 1.0653(3) 0.6792(6) 0.5182(2) 0.0427(12) Uani 0.2 1 d G U P C -1
H67 H 1.088197 0.732667 0.542970 0.051 Uiso 0.2 1 calc R U P C -1
C68 C 1.0437(3) 0.5849(7) 0.5360(2) 0.0496(16) Uani 0.2 1 d G U P C -1
H68 H 1.052066 0.573202 0.573473 0.059 Uiso 0.2 1 calc R U P C -1
C69 C 1.0101(3) 0.5079(6) 0.4994(3) 0.0502(18) Uani 0.2 1 d G U P C -1
H69 H 0.995450 0.443682 0.511806 0.060 Uiso 0.2 1 calc R U P C -1
C70 C 0.9979(3) 0.5245(6) 0.4446(3) 0.0463(16) Uani 0.2 1 d G U P C -1
H70 H 0.974750 0.471675 0.419650 0.056 Uiso 0.2 1 calc R U P C -1
C71 C 1.0193(3) 0.6179(6) 0.4261(2) 0.0420(12) Uani 0.2 1 d G U P C -1
H71 H 1.011408 0.629825 0.388714 0.050 Uiso 0.2 1 calc R U P C -1
F14' F 1.0382(4) 0.8020(10) 0.3371(3) 0.064(3) Uani 0.15 1 d G U P D -2
C66' C 1.0156(3) 0.8283(7) 0.3764(3) 0.0435(13) Uani 0.15 1 d G U P D -2
C67' C 0.9639(3) 0.8860(8) 0.3621(3) 0.0397(15) Uani 0.15 1 d G U P D -2
H67' H 0.944276 0.906881 0.325772 0.048 Uiso 0.15 1 calc R U P D -2
C68' C 0.9414(3) 0.9127(9) 0.4024(4) 0.0359(14) Uani 0.15 1 d G U P D -2
H68' H 0.905889 0.952903 0.393780 0.043 Uiso 0.15 1 calc R U P D -2
C69' C 0.9704(4) 0.8811(9) 0.4553(3) 0.0353(14) Uani 0.15 1 d G U P D -2
H69' H 0.954667 0.899380 0.482636 0.042 Uiso 0.15 1 calc R U P D -2
C70' C 1.0223(4) 0.8226(10) 0.4681(3) 0.0412(11) Uani 0.15 1 d G U P D -2
H70' H 1.042016 0.800837 0.504298 0.049 Uiso 0.15 1 calc R U P D -2
C71' C 1.0457(3) 0.7958(9) 0.4284(3) 0.0428(11) Uani 0.15 1 d G U P D -2
H71' H 1.081376 0.756253 0.436784 0.051 Uiso 0.15 1 calc R U P D -2
F14* F 0.9511(3) 0.7704(8) 0.3697(3) 0.0389(15) Uani 0.15 1 d G U P E -3
C66* C 0.9949(2) 0.7544(6) 0.4173(2) 0.0416(11) Uani 0.15 1 d G U P E -3
C67* C 1.0318(4) 0.6652(7) 0.4215(3) 0.0443(12) Uani 0.15 1 d G U P E -3
H67* H 1.027072 0.615955 0.392050 0.053 Uiso 0.15 1 calc R U P E -3
C68* C 1.0761(4) 0.6494(9) 0.4702(4) 0.0446(12) Uani 0.15 1 d G U P E -3
H68* H 1.102133 0.588248 0.474388 0.054 Uiso 0.15 1 calc R U P E -3
C69* C 1.0827(3) 0.7224(10) 0.5127(3) 0.0422(12) Uani 0.15 1 d G U P E -3
H69* H 1.113180 0.711310 0.545913 0.051 Uiso 0.15 1 calc R U P E -3
C70* C 1.0447(4) 0.8117(9) 0.5069(3) 0.0414(12) Uani 0.15 1 d G U P E -3
H70* H 1.049401 0.861655 0.536068 0.050 Uiso 0.15 1 calc R U P E -3
C71* C 0.9999(3) 0.8284(7) 0.4586(3) 0.0386(12) Uani 0.15 1 d G U P E -3
H71* H 0.973526 0.888964 0.454267 0.046 Uiso 0.15 1 calc R U P E -3

loop_
_atom_site_aniso_label
_atom_site_aniso_U_11
_atom_site_aniso_U_22
_atom_site_aniso_U_33
_atom_site_aniso_U_23
_atom_site_aniso_U_13
_atom_site_aniso_U_12
Fe1 0.01639(12) 0.01605(13) 0.01276(12) 0.00070(9) 0.00554(9) 0.00188(9)
Fe2 0.02168(14) 0.01771(13) 0.01721(13) -0.00011(9) 0.00855(10) -0.00004(10)
P1 0.0209(2) 0.0155(2) 0.0153(2) 0.00115(16) 0.00842(17) 0.00205(16)
N1 0.0213(7) 0.0164(7) 0.0153(7) 0.0005(5) 0.0081(6) 0.0020(6)
N2 0.0193(7) 0.0164(7) 0.0150(7) 0.0010(5) 0.0075(6) 0.0008(6)
N3 0.0181(7) 0.0171(7) 0.0184(7) 0.0009(6) 0.0081(6) 0.0015(6)
N4 0.0187(7) 0.0207(8) 0.0230(8) -0.0019(6) 0.0087(6) -0.0021(6)
N5 0.0222(7) 0.0158(7) 0.0191(7) -0.0011(6) 0.0102(6) -0.0029(6)
N6 0.0273(8) 0.0177(7) 0.0168(7) -0.0028(6) 0.0099(6) -0.0030(6)
C1 0.0209(8) 0.0176(8) 0.0188(8) 0.0018(7) 0.0093(7) 0.0021(7)
C2 0.0191(8) 0.0189(8) 0.0169(8) 0.0028(6) 0.0077(7) 0.0018(7)
C3 0.0193(8) 0.0259(9) 0.0192(9) 0.0030(7) 0.0073(7) 0.0030(7)
C4 0.0211(9) 0.0282(10) 0.0165(8) 0.0032(7) 0.0057(7) -0.0011(7)
C5 0.0236(9) 0.0254(9) 0.0149(8) 0.0013(7) 0.0080(7) 0.0003(7)
C6 0.0206(8) 0.0187(8) 0.0155(8) 0.0004(6) 0.0087(7) 0.0002(7)
C7 0.0216(8) 0.0185(8) 0.0178(8) 0.0009(7) 0.0098(7) 0.0004(7)
C8 0.0202(9) 0.0229(9) 0.0225(9) 0.0005(7) 0.0095(7) 0.0047(7)
C9 0.0207(9) 0.0270(10) 0.0265(10) -0.0008(8) 0.0119(7) 0.0031(7)
C10 0.0195(9) 0.0278(10) 0.0255(9) -0.0010(8) 0.0093(7) 0.0012(7)
C11 0.0217(9) 0.0215(9) 0.0222(9) -0.0028(7) 0.0107(7) -0.0037(7)
C12 0.0236(9) 0.0177(8) 0.0215(9) -0.0017(7) 0.0117(7) -0.0036(7)
C13 0.0266(9) 0.0229(9) 0.0200(9) -0.0010(7) 0.0132(7) -0.0043(7)
C14 0.0246(9) 0.0206(9) 0.0190(8) 0.0011(7) 0.0092(7) -0.0039(7)
C15 0.0230(9) 0.0199(8) 0.0201(9) 0.0002(7) 0.0091(7) -0.0006(7)
C16 0.0230(9) 0.0163(8) 0.0190(8) -0.0019(6) 0.0110(7) -0.0036(7)
C17 0.0242(9) 0.0160(8) 0.0184(8) -0.0017(6) 0.0102(7) -0.0033(7)
C18 0.0381(11) 0.0219(9) 0.0165(9) -0.0016(7) 0.0116(8) 0.0008(8)
C19 0.0291(10) 0.0276(10) 0.0168(9) -0.0003(7) 0.0078(7) 0.0044(8)
C20 0.0271(9) 0.0223(9) 0.0135(8) 0.0007(7) 0.0093(7) 0.0023(7)
C21 0.0241(9) 0.0319(10) 0.0216(9) 0.0013(8) 0.0111(7) 0.0084(8)
C22 0.0214(9) 0.0464(13) 0.0174(9) 0.0027(9) 0.0039(7) 0.0019(9)
C23 0.0339(12) 0.0711(19) 0.0311(12) 0.0269(13) 0.0025(10) 0.0008(12)
C24 0.0222(10) 0.0529(14) 0.0238(10) 0.0037(10) 0.0046(8) 0.0028(9)
C25 0.0316(12) 0.081(2) 0.0286(12) -0.0203(13) 0.0007(10) 0.0051(13)
C26 0.0276(10) 0.0289(10) 0.0191(9) -0.0022(7) 0.0112(7) 0.0039(8)
C27 0.0289(10) 0.0319(11) 0.0265(10) 0.0017(8) 0.0169(8) 0.0026(8)
C28 0.0292(10) 0.0266(10) 0.0185(9) 0.0027(7) 0.0111(8) 0.0009(8)
C29 0.0546(15) 0.0461(14) 0.0178(10) 0.0040(9) 0.0128(10) 0.0158(12)
C30 0.0296(12) 0.0630(18) 0.0408(14) 0.0219(13) 0.0098(10) 0.0007(11)
C31 0.0574(15) 0.0282(11) 0.0277(11) 0.0070(9) 0.0119(10) -0.0011(10)
C32 0.0283(9) 0.0213(9) 0.0201(9) -0.0006(7) 0.0107(7) 0.0037(7)
C33 0.0222(9) 0.0220(9) 0.0165(8) -0.0013(7) 0.0077(7) 0.0041(7)
C34 0.0222(9) 0.0287(10) 0.0179(9) -0.0029(7) 0.0047(7) 0.0049(8)
C35 0.0199(9) 0.0361(11) 0.0214(9) 0.0032(8) 0.0035(7) 0.0039(8)
C36 0.0378(12) 0.0481(14) 0.0216(10) 0.0015(10) 0.0065(9) 0.0054(11)
C37 0.0424(13) 0.0616(17) 0.0216(10) 0.0087(11) 0.0053(10) 0.0025(12)
C38 0.0370(13) 0.0572(17) 0.0358(13) 0.0223(12) 0.0019(10) -0.0005(12)
C39 0.0490(15) 0.0363(13) 0.0446(15) 0.0112(11) -0.0012(12) 0.0002(11)
C40 0.0365(12) 0.0351(12) 0.0280(11) 0.0038(9) -0.0006(9) 0.0027(10)
C41 0.0224(9) 0.0322(11) 0.0161(8) -0.0032(8) 0.0018(7) 0.0035(8)
C42 0.0232(10) 0.0400(12) 0.0226(10) -0.0002(9) 0.0012(8) 0.0048(9)
C43 0.0205(10) 0.0538(16) 0.0413(14) 0.0052(11) 0.0006(9) 0.0023(10)
C44 0.0292(12) 0.0484(16) 0.0627(18) 0.0097(14) 0.0021(12) -0.0065(11)
C45 0.0330(12) 0.0343(12) 0.0472(14) 0.0038(11) 0.0013(10) 0.0012(10)
C46 0.0231(10) 0.0334(11) 0.0264(10) -0.0036(9) 0.0001(8) 0.0036(8)
C47 0.0250(10) 0.0209(9) 0.0396(12) -0.0058(8) 0.0122(9) 0.0026(8)
C48 0.0268(9) 0.0227(9) 0.0205(9) 0.0020(7) 0.0095(7) 0.0009(7)
C49 0.0331(11) 0.0322(11) 0.0187(9) 0.0021(8) 0.0075(8) 0.0025(9)
C50 0.0338(11) 0.0362(11) 0.0204(9) 0.0098(8) 0.0125(8) 0.0083(9)
C51 0.0274(10) 0.0269(10) 0.0296(10) 0.0104(8) 0.0158(8) 0.0045(8)
C52 0.0238(9) 0.0193(9) 0.0233(9) 0.0030(7) 0.0109(7) 0.0032(7)
C53 0.0235(9) 0.0179(8) 0.0174(8) 0.0033(7) 0.0099(7) 0.0041(7)
C54 0.0238(9) 0.0174(8) 0.0188(8) 0.0020(7) 0.0087(7) -0.0014(7)
C55 0.0254(9) 0.0207(9) 0.0206(9) 0.0008(7) 0.0096(7) 0.0008(7)
C56 0.0242(9) 0.0281(10) 0.0278(10) 0.0051(8) 0.0102(8) 0.0021(8)
C57 0.0263(10) 0.0347(11) 0.0275(10) 0.0027(9) 0.0040(8) -0.0043(9)
C58 0.0347(11) 0.0352(12) 0.0263(10) -0.0092(9) 0.0052(9) -0.0056(9)
C59 0.0297(10) 0.0249(10) 0.0254(10) -0.0049(8) 0.0097(8) -0.0009(8)
C74 0.0217(9) 0.0169(8) 0.0241(9) -0.0003(7) 0.0106(7) 0.0000(7)
C75 0.0257(9) 0.0214(9) 0.0249(9) 0.0000(7) 0.0097(8) 0.0014(7)
C76 0.0292(10) 0.0228(9) 0.0321(11) -0.0069(8) 0.0168(8) -0.0029(8)
C77 0.0275(10) 0.0216(9) 0.0331(11) 0.0010(8) 0.0076(8) 0.0043(8)
C79 0.0266(9) 0.0195(9) 0.0249(9) -0.0012(7) 0.0123(8) -0.0006(7)
P2 0.0265(3) 0.0273(3) 0.0209(2) 0.00097(19) 0.0100(2) 0.0016(2)
F1 0.0298(7) 0.0501(9) 0.0451(8) -0.0036(7) 0.0163(6) 0.0086(6)
F2 0.0514(9) 0.0389(8) 0.0331(7) -0.0049(6) 0.0099(6) -0.0154(7)
F3 0.0373(8) 0.0581(10) 0.0490(9) 0.0166(8) 0.0201(7) 0.0197(7)
F4 0.0548(9) 0.0385(8) 0.0298(7) 0.0031(6) 0.0212(6) -0.0070(7)
F5 0.0594(10) 0.0373(8) 0.0340(8) -0.0113(6) 0.0130(7) -0.0016(7)
F6 0.0512(8) 0.0422(8) 0.0334(7) 0.0134(6) 0.0247(6) 0.0122(7)
P3 0.0276(3) 0.0422(3) 0.0271(3) -0.0034(2) 0.0139(2) -0.0103(2)
F7 0.0794(13) 0.1025(16) 0.0367(9) -0.0262(9) 0.0382(9) -0.0481(12)
F8 0.0776(12) 0.0573(10) 0.0484(9) -0.0169(8) 0.0433(9) -0.0358(9)
F9 0.0268(8) 0.1258(19) 0.0547(11) 0.0283(12) 0.0088(7) 0.0087(10)
F10 0.0538(10) 0.0473(9) 0.0702(11) 0.0050(8) 0.0367(9) -0.0147(8)
F11 0.0485(9) 0.0609(11) 0.0654(11) 0.0038(9) 0.0303(9) 0.0159(8)
F12 0.0422(8) 0.0493(9) 0.0368(7) -0.0134(7) 0.0170(6) -0.0051(7)
F13 0.076(2) 0.125(3) 0.091(2) 0.059(2) -0.0087(17) -0.036(2)
F13* 0.090(6) 0.086(6) 0.055(5) 0.007(4) 0.021(4) -0.020(5)
C60 0.0531(17) 0.0362(14) 0.0440(15) -0.0040(11) -0.0104(12) 0.0084(12)
C61 0.0477(17) 0.064(2) 0.0583(19) -0.0073(16) 0.0038(14) -0.0052(15)
C62 0.089(3) 0.0528(19) 0.0437(17) 0.0097(14) 0.0008(17) -0.0109(18)
C63 0.0584(19) 0.0473(17) 0.0511(17) -0.0063(14) -0.0160(14) 0.0119(14)
C64 0.0498(17) 0.0560(19) 0.0510(17) -0.0222(15) -0.0029(13) 0.0043(14)
C65 0.069(2) 0.0444(16) 0.0410(15) -0.0097(12) 0.0016(14) -0.0090(14)
F14 0.040(2) 0.066(3) 0.048(2) -0.023(2) 0.012(2) -0.011(2)
C66 0.028(2) 0.061(2) 0.0408(19) -0.0230(18) 0.0125(17) -0.0070(18)
C67 0.027(2) 0.060(3) 0.041(2) -0.025(2) 0.0107(19) -0.003(2)
C68 0.030(3) 0.060(3) 0.052(3) -0.019(3) 0.004(3) 0.014(3)
C69 0.029(3) 0.058(3) 0.058(3) -0.017(3) 0.007(3) 0.018(3)
C70 0.027(3) 0.058(3) 0.051(3) -0.024(3) 0.010(3) 0.013(3)
C71 0.026(2) 0.060(3) 0.040(2) -0.025(2) 0.0117(19) -0.003(2)
F14' 0.060(5) 0.074(5) 0.056(5) -0.012(4) 0.018(4) -0.007(5)
C66' 0.032(2) 0.062(3) 0.038(2) -0.021(2) 0.013(2) -0.014(2)
C67' 0.028(3) 0.059(3) 0.034(3) -0.019(3) 0.013(2) -0.021(3)
C68' 0.024(2) 0.055(3) 0.033(2) -0.016(2) 0.015(2) -0.023(2)
C69' 0.024(2) 0.055(3) 0.033(2) -0.016(2) 0.017(2) -0.022(2)
C70' 0.028(2) 0.059(2) 0.039(2) -0.0191(19) 0.0131(18) -0.0133(19)
C71' 0.028(2) 0.060(2) 0.040(2) -0.021(2) 0.0116(18) -0.0103(19)
F14* 0.024(3) 0.064(3) 0.028(3) -0.014(3) 0.008(2) -0.022(3)
C66* 0.027(2) 0.061(2) 0.0385(19) -0.0209(19) 0.0135(17) -0.0107(18)
C67* 0.030(2) 0.062(3) 0.041(2) -0.023(2) 0.0114(19) -0.005(2)
C68* 0.029(2) 0.062(3) 0.041(2) -0.024(2) 0.0110(19) -0.004(2)
C69* 0.028(2) 0.061(3) 0.039(2) -0.023(2) 0.0135(19) -0.008(2)
C70* 0.027(2) 0.059(2) 0.039(2) -0.021(2) 0.0133(19) -0.012(2)
C71* 0.025(2) 0.057(2) 0.037(2) -0.018(2) 0.0147(19) -0.017(2)

_geom_special_details            
;
 All esds (except the esd in the dihedral angle between two l.s. planes)
 are estimated using the full covariance matrix.  The cell esds are taken
 into account individually in the estimation of esds in distances, angles
 and torsion angles; correlations between esds in cell parameters are only
 used when they are defined by crystal symmetry.  An approximate (isotropic)
 treatment of cell esds is used for estimating esds involving l.s. planes.
;
loop_
_geom_bond_atom_site_label_1
_geom_bond_atom_site_label_2
_geom_bond_distance
_geom_bond_site_symmetry_2
_geom_bond_publ_flag
Fe1 Fe2 2.3953(4) . ?
Fe1 P1 2.3003(5) . ?
Fe1 N1 1.9995(15) . ?
Fe1 N2 1.8741(15) . ?
Fe1 N3 1.9875(15) . ?
Fe1 C33 1.8072(19) . ?
Fe2 N4 2.1678(16) . ?
Fe2 N5 2.0659(16) . ?
Fe2 N6 2.1980(16) . ?
Fe2 C33 2.2130(19) . ?
P1 C53 1.8246(18) . ?
P1 C54 1.835(2) . ?
P1 C74 1.8354(19) . ?
N1 C1 1.313(2) . ?
N1 C20 1.481(2) . ?
N2 C2 1.358(2) . ?
N2 C6 1.362(2) . ?
N3 C7 1.317(2) . ?
N3 C8 1.483(2) . ?
N4 C10 1.475(2) . ?
N4 C11 1.288(3) . ?
N5 C12 1.337(2) . ?
N5 C16 1.340(2) . ?
N6 C17 1.288(3) . ?
N6 C18 1.477(2) . ?
C1 C2 1.456(2) . ?
C1 C21 1.508(3) . ?
C2 C3 1.391(3) . ?
C3 C4 1.399(3) . ?
C4 C5 1.393(3) . ?
C4 C22 1.524(3) . ?
C5 C6 1.385(3) . ?
C6 C7 1.452(3) . ?
C7 C26 1.497(3) . ?
C8 C9 1.529(3) . ?
C9 C10 1.527(3) . ?
C11 C12 1.490(3) . ?
C11 C27 1.501(3) . ?
C12 C13 1.386(3) . ?
C13 C14 1.396(3) . ?
C14 C15 1.403(3) . ?
C14 C28 1.534(3) . ?
C15 C16 1.392(3) . ?
C16 C17 1.494(2) . ?
C17 C32 1.497(3) . ?
C18 C19 1.517(3) . ?
C19 C20 1.518(3) . ?
C22 C23 1.532(4) . ?
C22 C24 1.534(3) . ?
C22 C25 1.533(4) . ?
C28 C29 1.530(3) . ?
C28 C30 1.525(3) . ?
C28 C31 1.538(3) . ?
C33 C34 1.348(3) . ?
C34 C35 1.497(3) . ?
C34 C41 1.481(3) . ?
C35 C36 1.395(3) . ?
C35 C40 1.388(3) . ?
C36 C37 1.392(4) . ?
C37 C38 1.370(4) . ?
C38 C39 1.383(4) . ?
C39 C40 1.391(3) . ?
C41 C42 1.409(3) . ?
C41 C46 1.395(3) . ?
C42 C43 1.379(4) . ?
C43 C44 1.393(4) . ?
C44 C45 1.374(4) . ?
C45 C46 1.396(4) . ?
C47 C76 1.383(3) . ?
C47 C77 1.396(3) . ?
C48 C49 1.393(3) . ?
C48 C53 1.391(3) . ?
C49 C50 1.390(3) . ?
C50 C51 1.386(3) . ?
C51 C52 1.394(3) . ?
C52 C53 1.402(3) . ?
C54 C55 1.404(3) . ?
C54 C59 1.393(3) . ?
C55 C56 1.389(3) . ?
C56 C57 1.388(3) . ?
C57 C58 1.384(3) . ?
C58 C59 1.387(3) . ?
C74 C75 1.393(3) . ?
C74 C79 1.403(3) . ?
C75 C77 1.392(3) . ?
C76 C79 1.389(3) . ?
P2 F1 1.6022(14) . ?
P2 F2 1.5988(15) . ?
P2 F3 1.6020(15) . ?
P2 F4 1.5963(14) . ?
P2 F5 1.5917(15) . ?
P2 F6 1.6065(14) . ?
P3 F7 1.5889(17) . ?
P3 F8 1.6007(17) . ?
P3 F9 1.5781(19) . ?
P3 F10 1.5962(16) . ?
P3 F11 1.6041(18) . ?
P3 F12 1.5986(15) . ?
F13 C62 1.342(5) . ?
F13* C65 1.202(9) . ?
C60 C61 1.366(5) . ?
C60 C65 1.369(5) . ?
C61 C62 1.391(5) . ?
C62 C63 1.349(6) . ?
C63 C64 1.358(5) . ?
C64 C65 1.365(5) . ?
F14 C66 1.3643 . ?
C66 C67 1.3770 . ?
C66 C71 1.3769 . ?
C67 C68 1.3895 . ?
C68 C69 1.3876 . ?
C69 C70 1.3884 . ?
C70 C71 1.3887 . ?
F14' C66' 1.3628 . ?
C66' C67' 1.3777 . ?
C66' C71' 1.3769 . ?
C67' C68' 1.3887 . ?
C68' C69' 1.3885 . ?
C69' C70' 1.3887 . ?
C70' C71' 1.3888 . ?
F14* C66* 1.3642 . ?
C66* C67* 1.3773 . ?
C66* C71* 1.3765 . ?
C67* C68* 1.3886 . ?
C68* C69* 1.3881 . ?
C69* C70* 1.3883 . ?
C70* C71* 1.3883 . ?

loop_
_geom_angle_atom_site_label_1
_geom_angle_atom_site_label_2
_geom_angle_atom_site_label_3
_geom_angle
_geom_angle_site_symmetry_1
_geom_angle_site_symmetry_3
_geom_angle_publ_flag
P1 Fe1 Fe2 168.593(18) . . ?
N1 Fe1 Fe2 87.14(5) . . ?
N1 Fe1 P1 91.71(5) . . ?
N2 Fe1 Fe2 94.31(5) . . ?
N2 Fe1 P1 96.62(5) . . ?
N2 Fe1 N1 79.07(6) . . ?
N2 Fe1 N3 79.23(6) . . ?
N3 Fe1 Fe2 90.32(5) . . ?
N3 Fe1 P1 94.93(5) . . ?
N3 Fe1 N1 157.89(6) . . ?
C33 Fe1 Fe2 61.69(6) . . ?
C33 Fe1 P1 107.60(6) . . ?
C33 Fe1 N1 102.21(7) . . ?
C33 Fe1 N2 155.65(8) . . ?
C33 Fe1 N3 95.84(7) . . ?
N4 Fe2 Fe1 106.49(4) . . ?
N4 Fe2 N6 142.60(6) . . ?
N4 Fe2 C33 103.42(6) . . ?
N5 Fe2 Fe1 121.58(5) . . ?
N5 Fe2 N4 74.01(6) . . ?
N5 Fe2 N6 73.50(6) . . ?
N5 Fe2 C33 166.67(7) . . ?
N6 Fe2 Fe1 106.03(4) . . ?
N6 Fe2 C33 112.37(6) . . ?
C33 Fe2 Fe1 45.97(5) . . ?
C53 P1 Fe1 118.53(6) . . ?
C53 P1 C54 102.96(9) . . ?
C53 P1 C74 100.88(9) . . ?
C54 P1 Fe1 110.06(6) . . ?
C54 P1 C74 105.56(9) . . ?
C74 P1 Fe1 117.18(6) . . ?
C1 N1 Fe1 115.84(12) . . ?
C1 N1 C20 117.98(15) . . ?
C20 N1 Fe1 126.13(12) . . ?
C2 N2 Fe1 120.43(12) . . ?
C2 N2 C6 119.68(15) . . ?
C6 N2 Fe1 119.76(12) . . ?
C7 N3 Fe1 116.20(12) . . ?
C7 N3 C8 118.45(15) . . ?
C8 N3 Fe1 125.33(12) . . ?
C10 N4 Fe2 122.10(13) . . ?
C11 N4 Fe2 116.83(13) . . ?
C11 N4 C10 120.68(17) . . ?
C12 N5 Fe2 119.17(13) . . ?
C12 N5 C16 120.12(16) . . ?
C16 N5 Fe2 119.82(12) . . ?
C17 N6 Fe2 116.66(12) . . ?
C17 N6 C18 118.90(16) . . ?
C18 N6 Fe2 124.28(13) . . ?
N1 C1 C2 113.99(16) . . ?
N1 C1 C21 125.63(17) . . ?
C2 C1 C21 120.37(16) . . ?
N2 C2 C1 110.58(15) . . ?
N2 C2 C3 120.89(17) . . ?
C3 C2 C1 128.47(17) . . ?
C2 C3 C4 120.24(17) . . ?
C3 C4 C22 121.53(18) . . ?
C5 C4 C3 117.67(17) . . ?
C5 C4 C22 120.75(17) . . ?
C6 C5 C4 120.47(17) . . ?
N2 C6 C5 121.00(17) . . ?
N2 C6 C7 111.00(16) . . ?
C5 C6 C7 128.00(17) . . ?
N3 C7 C6 113.43(16) . . ?
N3 C7 C26 126.54(17) . . ?
C6 C7 C26 120.01(16) . . ?
N3 C8 C9 114.61(16) . . ?
C10 C9 C8 115.59(16) . . ?
N4 C10 C9 112.79(16) . . ?
N4 C11 C12 114.84(17) . . ?
N4 C11 C27 127.33(18) . . ?
C12 C11 C27 117.80(17) . . ?
N5 C12 C11 112.71(17) . . ?
N5 C12 C13 121.74(18) . . ?
C13 C12 C11 125.50(17) . . ?
C12 C13 C14 119.78(17) . . ?
C13 C14 C15 117.34(17) . . ?
C13 C14 C28 121.58(17) . . ?
C15 C14 C28 120.95(17) . . ?
C16 C15 C14 119.91(18) . . ?
N5 C16 C15 121.06(17) . . ?
N5 C16 C17 112.62(16) . . ?
C15 C16 C17 126.23(17) . . ?
N6 C17 C16 114.78(16) . . ?
N6 C17 C32 125.59(17) . . ?
C16 C17 C32 119.54(16) . . ?
N6 C18 C19 112.45(16) . . ?
C18 C19 C20 114.18(17) . . ?
N1 C20 C19 114.30(15) . . ?
C4 C22 C23 107.33(19) . . ?
C4 C22 C24 111.50(17) . . ?
C4 C22 C25 110.92(19) . . ?
C23 C22 C24 109.1(2) . . ?
C23 C22 C25 110.0(2) . . ?
C25 C22 C24 108.0(2) . . ?
C14 C28 C31 107.24(17) . . ?
C29 C28 C14 111.51(17) . . ?
C29 C28 C31 107.89(19) . . ?
C30 C28 C14 111.04(17) . . ?
C30 C28 C29 109.9(2) . . ?
C30 C28 C31 109.1(2) . . ?
Fe1 C33 Fe2 72.35(6) . . ?
C34 C33 Fe1 170.08(17) . . ?
C34 C33 Fe2 116.52(15) . . ?
C33 C34 C35 122.18(19) . . ?
C33 C34 C41 121.66(19) . . ?
C41 C34 C35 116.12(17) . . ?
C36 C35 C34 118.8(2) . . ?
C40 C35 C34 122.52(19) . . ?
C40 C35 C36 118.7(2) . . ?
C37 C36 C35 120.6(3) . . ?
C38 C37 C36 120.1(2) . . ?
C37 C38 C39 120.0(2) . . ?
C38 C39 C40 120.3(3) . . ?
C35 C40 C39 120.3(2) . . ?
C42 C41 C34 119.2(2) . . ?
C46 C41 C34 122.74(18) . . ?
C46 C41 C42 118.0(2) . . ?
C43 C42 C41 120.9(2) . . ?
C42 C43 C44 120.0(2) . . ?
C45 C44 C43 120.0(3) . . ?
C44 C45 C46 120.1(2) . . ?
C41 C46 C45 120.8(2) . . ?
C76 C47 C77 119.40(19) . . ?
C53 C48 C49 120.43(19) . . ?
C50 C49 C48 119.7(2) . . ?
C51 C50 C49 120.30(19) . . ?
C50 C51 C52 120.24(19) . . ?
C51 C52 C53 119.70(19) . . ?
C48 C53 P1 119.19(14) . . ?
C48 C53 C52 119.60(17) . . ?
C52 C53 P1 120.75(15) . . ?
C55 C54 P1 117.46(14) . . ?
C59 C54 P1 124.13(15) . . ?
C59 C54 C55 118.06(18) . . ?
C56 C55 C54 120.71(18) . . ?
C57 C56 C55 120.4(2) . . ?
C58 C57 C56 119.3(2) . . ?
C57 C58 C59 120.5(2) . . ?
C58 C59 C54 121.0(2) . . ?
C75 C74 P1 120.66(15) . . ?
C75 C74 C79 118.33(18) . . ?
C79 C74 P1 120.94(15) . . ?
C77 C75 C74 120.65(19) . . ?
C47 C76 C79 120.32(19) . . ?
C75 C77 C47 120.4(2) . . ?
C76 C79 C74 120.92(19) . . ?
F1 P2 F3 179.47(9) . . ?
F1 P2 F6 89.89(8) . . ?
F2 P2 F1 89.28(9) . . ?
F2 P2 F3 90.99(10) . . ?
F2 P2 F6 89.48(8) . . ?
F3 P2 F6 89.66(8) . . ?
F4 P2 F1 90.85(9) . . ?
F4 P2 F2 90.15(8) . . ?
F4 P2 F3 89.60(8) . . ?
F4 P2 F6 179.16(9) . . ?
F5 P2 F1 90.21(9) . . ?
F5 P2 F2 179.09(10) . . ?
F5 P2 F3 89.51(9) . . ?
F5 P2 F4 90.61(8) . . ?
F5 P2 F6 89.77(9) . . ?
F7 P3 F8 90.19(9) . . ?
F7 P3 F10 90.32(10) . . ?
F7 P3 F11 89.22(12) . . ?
F7 P3 F12 178.41(13) . . ?
F8 P3 F11 89.07(11) . . ?
F9 P3 F7 91.81(13) . . ?
F9 P3 F8 91.24(12) . . ?
F9 P3 F10 90.43(11) . . ?
F9 P3 F11 178.92(13) . . ?
F9 P3 F12 89.64(10) . . ?
F10 P3 F8 178.23(12) . . ?
F10 P3 F11 89.25(10) . . ?
F10 P3 F12 90.33(9) . . ?
F12 P3 F8 89.11(8) . . ?
F12 P3 F11 89.33(9) . . ?
C61 C60 C65 118.6(3) . . ?
C60 C61 C62 118.2(3) . . ?
F13 C62 C61 122.3(4) . . ?
F13 C62 C63 115.1(4) . . ?
C63 C62 C61 122.6(3) . . ?
C62 C63 C64 118.9(3) . . ?
C63 C64 C65 119.3(3) . . ?
F13* C65 C60 135.2(6) . . ?
F13* C65 C64 102.3(6) . . ?
C64 C65 C60 122.4(3) . . ?
F14 C66 C67 118.3 . . ?
F14 C66 C71 118.3 . . ?
C71 C66 C67 123.4 . . ?
C66 C67 C68 117.9 . . ?
C69 C68 C67 120.4 . . ?
C68 C69 C70 120.1 . . ?
C69 C70 C71 120.4 . . ?
C66 C71 C70 117.9 . . ?
F14' C66' C67' 118.3 . . ?
F14' C66' C71' 118.3 . . ?
C71' C66' C67' 123.4 . . ?
C66' C67' C68' 117.9 . . ?
C69' C68' C67' 120.4 . . ?
C68' C69' C70' 120.0 . . ?
C69' C70' C71' 120.4 . . ?
C66' C71' C70' 117.9 . . ?
F14* C66* C67* 118.3 . . ?
F14* C66* C71* 118.3 . . ?
C71* C66* C67* 123.4 . . ?
C66* C67* C68* 117.9 . . ?
C69* C68* C67* 120.4 . . ?
C68* C69* C70* 120.1 . . ?
C69* C70* C71* 120.4 . . ?
C66* C71* C70* 117.9 . . ?

_shelx_res_file                  
;
TITL 30011_a.res in P2(1)/n
    30011.res
    created by SHELXL-2019/3 at 13:42:40 on 31-Jul-2024
REM Old TITL 30011 in P2(1)/n
REM SHELXT solution in P2(1)/n
REM R1 0.120, Rweak 0.005, Alpha 0.045, Orientation as input
REM Formula found by SHELXT: C29 N1 C89 F9 P3 Fe2
CELL 0.71073 24.4482 11.945 26.3761 90 109.54 90
ZERR 4 0.0003 0.0002 0.0004 0 0.002 0
LATT 1
SYMM 0.5-X,0.5+Y,0.5-Z
SFAC C H F Fe N P
UNIT 292 314 54 8 24 12
SIMU 0.003 0.006 2 F14 C66 C71 C70 C69 C68 C67 F14' C66' C71' C70' C69' =
 C68' C67' F14* C66* C67* C68* C69* C70* C71*

L.S. 10
PLAN  11
TEMP -173
fmap 2
acta
WPDB -2
WPDB -2
OMIT -3 0 1
OMIT -5 2 5
OMIT 4 0 0
OMIT 0 1 2
OMIT 3 2 0
OMIT -6 1 2
OMIT -7 0 5
OMIT 3 2 2
REM <olex2.extras>
REM <HklSrc "%.\\30011.hkl">
REM </olex2.extras>

WGHT    0.082400    5.402700
FVAR       0.14495
FE1   4    0.694699    0.613820    0.468714    11.00000    0.01639    0.01605 =
         0.01276    0.00070    0.00554    0.00188
FE2   4    0.738050    0.793690    0.468816    11.00000    0.02168    0.01771 =
         0.01721   -0.00011    0.00855   -0.00004
P1    6    0.664342    0.440378    0.486373    11.00000    0.02087    0.01546 =
         0.01529    0.00115    0.00842    0.00205
N1    5    0.637206    0.690882    0.495683    11.00000    0.02125    0.01643 =
         0.01529    0.00046    0.00810    0.00198
N2    5    0.633767    0.638795    0.404135    11.00000    0.01926    0.01639 =
         0.01500    0.00101    0.00752    0.00085
N3    5    0.729919    0.558073    0.415648    11.00000    0.01810    0.01712 =
         0.01842    0.00094    0.00813    0.00155
N4    5    0.790714    0.779381    0.417342    11.00000    0.01873    0.02075 =
         0.02298   -0.00187    0.00874   -0.00215
N5    5    0.703947    0.906706    0.406982    11.00000    0.02217    0.01579 =
         0.01914   -0.00110    0.01016   -0.00287
N6    5    0.685983    0.913006    0.496898    11.00000    0.02731    0.01770 =
         0.01675   -0.00283    0.00991   -0.00298
C1    1    0.587272    0.716178    0.459097    11.00000    0.02090    0.01758 =
         0.01877    0.00180    0.00931    0.00213
C2    1    0.583465    0.686310    0.404521    11.00000    0.01915    0.01885 =
         0.01686    0.00283    0.00770    0.00182
C3    1    0.536275    0.696717    0.357367    11.00000    0.01933    0.02588 =
         0.01917    0.00302    0.00732    0.00296
AFIX  43
H3    2    0.501450    0.730574    0.358265    11.00000   -1.20000
AFIX   0
C4    1    0.539893    0.657498    0.308591    11.00000    0.02108    0.02819 =
         0.01652    0.00322    0.00571   -0.00115
C5    1    0.592510    0.611925    0.309085    11.00000    0.02356    0.02545 =
         0.01488    0.00127    0.00798    0.00033
AFIX  43
H5    2    0.596829    0.586980    0.276433    11.00000   -1.20000
AFIX   0
C6    1    0.638574    0.602718    0.356838    11.00000    0.02060    0.01875 =
         0.01546    0.00037    0.00871    0.00017
C7    1    0.695585    0.555344    0.365116    11.00000    0.02158    0.01851 =
         0.01783    0.00095    0.00980    0.00042
C8    1    0.790368    0.517296    0.428773    11.00000    0.02018    0.02294 =
         0.02254    0.00046    0.00953    0.00471
AFIX  23
H8A   2    0.789328    0.440486    0.414381    11.00000   -1.20000
H8B   2    0.808331    0.512986    0.468382    11.00000   -1.20000
AFIX   0
C9    1    0.828799    0.589793    0.406698    11.00000    0.02074    0.02701 =
         0.02650   -0.00083    0.01189    0.00312
AFIX  23
H9A   2    0.865913    0.549911    0.412592    11.00000   -1.20000
H9B   2    0.809541    0.597651    0.367364    11.00000   -1.20000
AFIX   0
C10   1    0.842368    0.706672    0.431109    11.00000    0.01951    0.02782 =
         0.02553   -0.00102    0.00934    0.00121
AFIX  23
H10A  2    0.859153    0.699966    0.470730    11.00000   -1.20000
H10B  2    0.871869    0.742091    0.418177    11.00000   -1.20000
AFIX   0
C11   1    0.771524    0.828090    0.371197    11.00000    0.02172    0.02152 =
         0.02224   -0.00285    0.01074   -0.00370
C12   1    0.719347    0.899641    0.362991    11.00000    0.02360    0.01773 =
         0.02146   -0.00167    0.01172   -0.00361
C13   1    0.689983    0.957800    0.316355    11.00000    0.02656    0.02291 =
         0.01996   -0.00101    0.01317   -0.00429
AFIX  43
H13   2    0.701799    0.951390    0.285634    11.00000   -1.20000
AFIX   0
C14   1    0.642970    1.025854    0.314672    11.00000    0.02458    0.02056 =
         0.01896    0.00106    0.00917   -0.00389
C15   1    0.628436    1.033566    0.361718    11.00000    0.02297    0.01987 =
         0.02006    0.00025    0.00913   -0.00064
AFIX  43
H15   2    0.596987    1.079550    0.362405    11.00000   -1.20000
AFIX   0
C16   1    0.660153    0.973763    0.407359    11.00000    0.02299    0.01627 =
         0.01902   -0.00187    0.01096   -0.00364
C17   1    0.653010    0.979838    0.461374    11.00000    0.02416    0.01597 =
         0.01838   -0.00167    0.01019   -0.00331
C18   1    0.683499    0.915284    0.552066    11.00000    0.03810    0.02192 =
         0.01653   -0.00158    0.01160    0.00082
AFIX  23
H18A  2    0.645111    0.943950    0.550924    11.00000   -1.20000
H18B  2    0.713445    0.967476    0.574227    11.00000   -1.20000
AFIX   0
C19   1    0.693160    0.800677    0.578318    11.00000    0.02915    0.02761 =
         0.01679   -0.00028    0.00776    0.00444
AFIX  23
H19A  2    0.697065    0.809233    0.616706    11.00000   -1.20000
H19B  2    0.730197    0.769981    0.576806    11.00000   -1.20000
AFIX   0
C20   1    0.645069    0.717220    0.552567    11.00000    0.02708    0.02235 =
         0.01353    0.00073    0.00930    0.00229
AFIX  23
H20A  2    0.653560    0.646916    0.573641    11.00000   -1.20000
H20B  2    0.608147    0.747421    0.554595    11.00000   -1.20000
AFIX   0
C21   1    0.536259    0.769171    0.469843    11.00000    0.02407    0.03195 =
         0.02159    0.00127    0.01109    0.00840
AFIX 137
H21A  2    0.521054    0.717368    0.490697    11.00000   -1.50000
H21B  2    0.505830    0.785982    0.435590    11.00000   -1.50000
H21C  2    0.548732    0.838611    0.490228    11.00000   -1.50000
AFIX   0
C22   1    0.489107    0.668386    0.256153    11.00000    0.02141    0.04635 =
         0.01742    0.00272    0.00391    0.00187
C23   1    0.497812    0.777197    0.229034    11.00000    0.03388    0.07108 =
         0.03113    0.02691    0.00249    0.00083
AFIX 137
H23A  2    0.496800    0.840958    0.252085    11.00000   -1.50000
H23B  2    0.466760    0.785091    0.194268    11.00000   -1.50000
H23C  2    0.535442    0.775131    0.223405    11.00000   -1.50000
AFIX   0
C24   1    0.430927    0.673773    0.266316    11.00000    0.02221    0.05289 =
         0.02378    0.00368    0.00463    0.00283
AFIX 137
H24A  2    0.427320    0.608719    0.287617    11.00000   -1.50000
H24B  2    0.399059    0.673486    0.231828    11.00000   -1.50000
H24C  2    0.429242    0.742553    0.285994    11.00000   -1.50000
AFIX   0
C25   1    0.486983    0.568626    0.218997    11.00000    0.03164    0.08099 =
         0.02861   -0.02034    0.00069    0.00513
AFIX 137
H25A  2    0.522202    0.567818    0.209086    11.00000   -1.50000
H25B  2    0.452867    0.575360    0.186441    11.00000   -1.50000
H25C  2    0.484522    0.498913    0.237705    11.00000   -1.50000
AFIX   0
C26   1    0.709702    0.506958    0.318597    11.00000    0.02759    0.02891 =
         0.01913   -0.00219    0.01125    0.00390
AFIX 137
H26A  2    0.719118    0.567587    0.297874    11.00000   -1.50000
H26B  2    0.676161    0.465091    0.295449    11.00000   -1.50000
H26C  2    0.743066    0.456529    0.332021    11.00000   -1.50000
AFIX   0
C27   1    0.796780    0.822894    0.326611    11.00000    0.02885    0.03185 =
         0.02651    0.00168    0.01686    0.00261
AFIX 137
H27A  2    0.832500    0.778371    0.338274    11.00000   -1.50000
H27B  2    0.805597    0.898844    0.317592    11.00000   -1.50000
H27C  2    0.768731    0.788074    0.294861    11.00000   -1.50000
AFIX   0
C28   1    0.610974    1.095972    0.264847    11.00000    0.02922    0.02660 =
         0.01854    0.00269    0.01105    0.00092
C29   1    0.625589    1.057460    0.215564    11.00000    0.05456    0.04608 =
         0.01778    0.00405    0.01282    0.01579
AFIX 137
H29A  2    0.604256    1.103385    0.184442    11.00000   -1.50000
H29B  2    0.614497    0.978775    0.208029    11.00000   -1.50000
H29C  2    0.667379    1.065547    0.222647    11.00000   -1.50000
AFIX   0
C30   1    0.545499    1.091778    0.252843    11.00000    0.02956    0.06300 =
         0.04082    0.02187    0.00975    0.00068
AFIX 137
H30A  2    0.536495    1.115975    0.284672    11.00000   -1.50000
H30B  2    0.531650    1.015006    0.243514    11.00000   -1.50000
H30C  2    0.526279    1.141658    0.222628    11.00000   -1.50000
AFIX   0
C31   1    0.631937    1.217557    0.277151    11.00000    0.05741    0.02819 =
         0.02771    0.00697    0.01191   -0.00107
AFIX 137
H31A  2    0.674138    1.220486    0.285788    11.00000   -1.50000
H31B  2    0.621807    1.245137    0.307865    11.00000   -1.50000
H31C  2    0.613221    1.264512    0.245638    11.00000   -1.50000
AFIX   0
C32   1    0.612186    1.063862    0.471082    11.00000    0.02826    0.02129 =
         0.02008   -0.00055    0.01068    0.00368
AFIX 137
H32A  2    0.578881    1.025001    0.475735    11.00000   -1.50000
H32B  2    0.598639    1.114728    0.440240    11.00000   -1.50000
H32C  2    0.632308    1.106876    0.503627    11.00000   -1.50000
AFIX   0
C33   1    0.762657    0.644204    0.521103    11.00000    0.02219    0.02204 =
         0.01650   -0.00131    0.00775    0.00412
C34   1    0.814732    0.647535    0.560520    11.00000    0.02218    0.02871 =
         0.01788   -0.00287    0.00473    0.00486
C35   1    0.835115    0.555726    0.601104    11.00000    0.01991    0.03611 =
         0.02142    0.00319    0.00355    0.00392
C36   1    0.856389    0.583719    0.655582    11.00000    0.03779    0.04808 =
         0.02156    0.00153    0.00651    0.00545
AFIX  43
H36   2    0.856944    0.659853    0.666157    11.00000   -1.20000
AFIX   0
C37   1    0.876804    0.501093    0.694566    11.00000    0.04242    0.06165 =
         0.02159    0.00867    0.00532    0.00252
AFIX  43
H37   2    0.891162    0.520990    0.731556    11.00000   -1.20000
AFIX   0
C38   1    0.876220    0.391103    0.679665    11.00000    0.03700    0.05715 =
         0.03581    0.02229    0.00194   -0.00048
AFIX  43
H38   2    0.890496    0.334869    0.706298    11.00000   -1.20000
AFIX   0
C39   1    0.854853    0.361928    0.625864    11.00000    0.04904    0.03630 =
         0.04462    0.01121   -0.00120    0.00019
AFIX  43
H39   2    0.853932    0.285482    0.615676    11.00000   -1.20000
AFIX   0
C40   1    0.834704    0.443963    0.586597    11.00000    0.03647    0.03510 =
         0.02800    0.00383   -0.00056    0.00270
AFIX  43
H40   2    0.820600    0.423407    0.549685    11.00000   -1.20000
AFIX   0
C41   1    0.856055    0.740619    0.564788    11.00000    0.02236    0.03219 =
         0.01614   -0.00318    0.00183    0.00346
C42   1    0.915642    0.716581    0.578370    11.00000    0.02316    0.03996 =
         0.02257   -0.00019    0.00122    0.00481
AFIX  43
H42   2    0.928954    0.642120    0.587489    11.00000   -1.20000
AFIX   0
C43   1    0.954934    0.799590    0.578620    11.00000    0.02053    0.05383 =
         0.04127    0.00515    0.00061    0.00231
AFIX  43
H43   2    0.994987    0.782081    0.587828    11.00000   -1.20000
AFIX   0
C44   1    0.935927    0.909088    0.565378    11.00000    0.02921    0.04841 =
         0.06273    0.00970    0.00206   -0.00655
AFIX  43
H44   2    0.962946    0.966009    0.565052    11.00000   -1.20000
AFIX   0
C45   1    0.878115    0.934833    0.552784    11.00000    0.03296    0.03429 =
         0.04718    0.00381    0.00128    0.00117
AFIX  43
H45   2    0.865256    1.009627    0.543922    11.00000   -1.20000
AFIX   0
C46   1    0.838248    0.851333    0.552983    11.00000    0.02305    0.03338 =
         0.02642   -0.00362    0.00013    0.00356
AFIX  43
H46   2    0.798493    0.870155    0.544978    11.00000   -1.20000
AFIX   0
C47   1    0.775191    0.139913    0.465251    11.00000    0.02501    0.02090 =
         0.03963   -0.00582    0.01223    0.00256
AFIX  43
H47   2    0.798924    0.079861    0.461301    11.00000   -1.20000
AFIX   0
C48   1    0.700701    0.465659    0.597560    11.00000    0.02684    0.02271 =
         0.02047    0.00198    0.00945    0.00087
AFIX  43
H48   2    0.726117    0.521085    0.592236    11.00000   -1.20000
AFIX   0
C49   1    0.703397    0.437389    0.649587    11.00000    0.03305    0.03225 =
         0.01873    0.00212    0.00752    0.00246
AFIX  43
H49   2    0.730560    0.473387    0.679653    11.00000   -1.20000
AFIX   0
C50   1    0.666174    0.356280    0.657320    11.00000    0.03384    0.03625 =
         0.02043    0.00977    0.01251    0.00834
AFIX  43
H50   2    0.667554    0.337671    0.692744    11.00000   -1.20000
AFIX   0
C51   1    0.627069    0.302459    0.613595    11.00000    0.02745    0.02685 =
         0.02956    0.01044    0.01582    0.00449
AFIX  43
H51   2    0.602223    0.246179    0.619182    11.00000   -1.20000
AFIX   0
C52   1    0.624054    0.330606    0.561427    11.00000    0.02382    0.01927 =
         0.02332    0.00296    0.01087    0.00321
AFIX  43
H52   2    0.597064    0.293952    0.531476    11.00000   -1.20000
AFIX   0
C53   1    0.661048    0.413275    0.553368    11.00000    0.02352    0.01794 =
         0.01738    0.00326    0.00995    0.00411
C54   1    0.589494    0.414867    0.442450    11.00000    0.02378    0.01740 =
         0.01883    0.00201    0.00869   -0.00138
C55   1    0.545020    0.470874    0.454728    11.00000    0.02540    0.02070 =
         0.02061    0.00079    0.00958    0.00083
AFIX  43
H55   2    0.554025    0.513075    0.487018    11.00000   -1.20000
AFIX   0
C56   1    0.488005    0.465260    0.420186    11.00000    0.02421    0.02814 =
         0.02782    0.00507    0.01021    0.00211
AFIX  43
H56   2    0.458351    0.503724    0.428960    11.00000   -1.20000
AFIX   0
C57   1    0.474099    0.403776    0.372919    11.00000    0.02626    0.03473 =
         0.02748    0.00270    0.00402   -0.00428
AFIX  43
H57   2    0.435143    0.400562    0.349129    11.00000   -1.20000
AFIX   0
C58   1    0.517546    0.347197    0.360789    11.00000    0.03474    0.03516 =
         0.02633   -0.00915    0.00517   -0.00558
AFIX  43
H58   2    0.508203    0.304006    0.328771    11.00000   -1.20000
AFIX   0
C59   1    0.574611    0.353021    0.394981    11.00000    0.02966    0.02489 =
         0.02535   -0.00487    0.00965   -0.00091
AFIX  43
H59   2    0.603989    0.314268    0.385904    11.00000   -1.20000
AFIX   0
C74   1    0.706119    0.318693    0.477567    11.00000    0.02170    0.01690 =
         0.02414   -0.00029    0.01057    0.00000
C75   1    0.734248    0.249317    0.520927    11.00000    0.02565    0.02138 =
         0.02492   -0.00002    0.00967    0.00143
AFIX  43
H75   2    0.730012    0.262688    0.554926    11.00000   -1.20000
AFIX   0
C76   1    0.746977    0.207585    0.421849    11.00000    0.02924    0.02275 =
         0.03206   -0.00692    0.01677   -0.00285
AFIX  43
H76   2    0.750901    0.193303    0.387800    11.00000   -1.20000
AFIX   0
C77   1    0.768490    0.160622    0.514918    11.00000    0.02747    0.02158 =
         0.03313    0.00102    0.00759    0.00428
AFIX  43
H77   2    0.787410    0.113912    0.544797    11.00000   -1.20000
AFIX   0
C79   1    0.712919    0.296360    0.427790    11.00000    0.02658    0.01947 =
         0.02488   -0.00123    0.01233   -0.00065
AFIX  43
H79   2    0.693967    0.342593    0.397732    11.00000   -1.20000
AFIX   0

P2    6    0.442516    1.032373    0.368199    11.00000    0.02645    0.02726 =
         0.02090    0.00097    0.00998    0.00156
F1    3    0.504145    0.973976    0.377702    11.00000    0.02976    0.05009 =
         0.04508   -0.00356    0.01635    0.00864
F2    3    0.411911    0.932684    0.328357    11.00000    0.05136    0.03889 =
         0.03307   -0.00489    0.00990   -0.01542
F3    3    0.380993    1.090698    0.359278    11.00000    0.03730    0.05805 =
         0.04899    0.01664    0.02014    0.01973
F4    3    0.448629    1.102104    0.318742    11.00000    0.05480    0.03849 =
         0.02975    0.00312    0.02120   -0.00695
F5    3    0.473436    1.130204    0.408593    11.00000    0.05936    0.03729 =
         0.03404   -0.01135    0.01297   -0.00158
F6    3    0.435351    0.962286    0.417585    11.00000    0.05116    0.04217 =
         0.03338    0.01339    0.02473    0.01215
P3    6    0.656672    0.692402    0.177664    11.00000    0.02764    0.04215 =
         0.02712   -0.00344    0.01391   -0.01034
F7    3    0.651089    0.637366    0.121308    11.00000    0.07940    0.10245 =
         0.03674   -0.02619    0.03823   -0.04810
F8    3    0.627504    0.583929    0.193534    11.00000    0.07759    0.05734 =
         0.04839   -0.01693    0.04331   -0.03584
F9    3    0.595610    0.751107    0.153445    11.00000    0.02684    0.12576 =
         0.05467    0.02833    0.00878    0.00868
F10   3    0.687643    0.799384    0.163118    11.00000    0.05383    0.04726 =
         0.07017    0.00497    0.03669   -0.01466
F11   3    0.719032    0.634302    0.203231    11.00000    0.04854    0.06094 =
         0.06538    0.00380    0.03033    0.01591
F12   3    0.663500    0.745046    0.235181    11.00000    0.04222    0.04928 =
         0.03684   -0.01337    0.01704   -0.00509
PART 1
F13   3    0.692818    0.469671    0.831466    10.75000    0.07634    0.12510 =
         0.09062    0.05940   -0.00866   -0.03615
PART 2
F13*  3    0.756681    0.753352    0.714027    10.25000    0.09013    0.08590 =
         0.05511    0.00657    0.02121   -0.02011
PART 0
C60   1    0.673943    0.693343    0.734956    11.00000    0.05312    0.03623 =
         0.04398   -0.00397   -0.01037    0.00837
AFIX  43
H60   2    0.645736    0.743824    0.713269    11.00000   -1.20000
AFIX   0
C61   1    0.659485    0.616768    0.766803    11.00000    0.04774    0.06432 =
         0.05832   -0.00727    0.00380   -0.00518
AFIX  43
H61   2    0.620977    0.612191    0.767572    11.00000   -1.20000
AFIX   0
C62   1    0.702691    0.545688    0.798071    11.00000    0.08924    0.05278 =
         0.04368    0.00969    0.00080   -0.01089
PART 2
AFIX  43
H62   2    0.693033    0.492336    0.820420    10.25000   -1.20000
AFIX   0
PART 0
C63   1    0.757787    0.549530    0.797909    11.00000    0.05835    0.04731 =
         0.05109   -0.00635   -0.01599    0.01189
AFIX  43
H63   2    0.786373    0.500125    0.819930    11.00000   -1.20000
AFIX   0
C64   1    0.771723    0.625154    0.765764    11.00000    0.04982    0.05596 =
         0.05097   -0.02220   -0.00288    0.00429
AFIX  43
H64   2    0.810160    0.628805    0.764750    11.00000   -1.20000
AFIX   0
C65   1    0.729936    0.695847    0.734935    11.00000    0.06858    0.04438 =
         0.04104   -0.00966    0.00156   -0.00904
PART 1
AFIX  43
H65   2    0.740054    0.748706    0.712653    10.75000   -1.20000
AFIX   6

PART -1
F14   3    1.073550    0.784751    0.445801    10.20000    0.04031    0.06626 =
         0.04751   -0.02324    0.01198   -0.01103
C66   1    1.052420    0.692630    0.463630    10.20000    0.02801    0.06116 =
         0.04084   -0.02296    0.01255   -0.00699
C67   1    1.065301    0.679198    0.518240    10.20000    0.02655    0.06021 =
         0.04076   -0.02476    0.01068   -0.00312
AFIX  43
H67   2    1.088197    0.732667    0.542970    10.20000   -1.20000
AFIX   5
C68   1    1.043741    0.584947    0.536020    10.20000    0.02993    0.05978 =
         0.05179   -0.01913    0.00407    0.01354
AFIX  43
H68   2    1.052066    0.573202    0.573473    10.20000   -1.20000
AFIX   5
C69   1    1.010121    0.507878    0.499389    10.20000    0.02916    0.05801 =
         0.05777   -0.01725    0.00704    0.01765
AFIX  43
H69   2    0.995450    0.443682    0.511806    10.20000   -1.20000
AFIX   5
C70   1    0.997900    0.524490    0.444609    10.20000    0.02701    0.05841 =
         0.05090   -0.02437    0.00967    0.01266
AFIX  43
H70   2    0.974750    0.471675    0.419650    10.20000   -1.20000
AFIX   5
C71   1    1.019330    0.617881    0.426100    10.20000    0.02610    0.05984 =
         0.04043   -0.02510    0.01167   -0.00251
AFIX  43
H71   2    1.011408    0.629825    0.388714    10.20000   -1.20000
AFIX   6

PART -2
F14'  3    1.038157    0.802009    0.337127    10.15000    0.05990    0.07431 =
         0.05587   -0.01170    0.01752   -0.00652
C66'  1    1.015638    0.828290    0.376418    10.15000    0.03161    0.06164 =
         0.03850   -0.02057    0.01344   -0.01387
C67'  1    0.963908    0.886011    0.362088    10.15000    0.02801    0.05937 =
         0.03350   -0.01876    0.01285   -0.02142
AFIX  43
H67'  2    0.944276    0.906881    0.325772    10.15000   -1.20000
AFIX   5
C68'  1    0.941369    0.912722    0.402408    10.15000    0.02378    0.05528 =
         0.03289   -0.01637    0.01510   -0.02321
AFIX  43
H68'  2    0.905889    0.952903    0.393780    10.15000   -1.20000
AFIX   5
C69'  1    0.970379    0.881052    0.455258    10.15000    0.02381    0.05453 =
         0.03339   -0.01604    0.01722   -0.02187
AFIX  43
H69'  2    0.954667    0.899380    0.482636    10.15000   -1.20000
AFIX   5
C70'  1    1.022349    0.822602    0.468118    10.15000    0.02755    0.05855 =
         0.03902   -0.01910    0.01313   -0.01331
AFIX  43
H70'  2    1.042016    0.800837    0.504298    10.15000   -1.20000
AFIX   5
C71'  1    1.045728    0.795790    0.428378    10.15000    0.02806    0.06016 =
         0.04028   -0.02115    0.01163   -0.01031
AFIX  43
H71'  2    1.081376    0.756253    0.436784    10.15000   -1.20000
AFIX   6

PART -3
F14*  3    0.951080    0.770396    0.369668    10.15000    0.02427    0.06427 =
         0.02776   -0.01397    0.00818   -0.02212
C66*  1    0.994871    0.754428    0.417298    10.15000    0.02734    0.06073 =
         0.03849   -0.02090    0.01348   -0.01074
C67*  1    1.031791    0.665159    0.421508    10.15000    0.02964    0.06220 =
         0.04078   -0.02312    0.01143   -0.00548
AFIX  43
H67*  2    1.027072    0.615955    0.392050    10.15000   -1.20000
AFIX   5
C68*  1    1.076132    0.649381    0.470188    10.15000    0.02930    0.06243 =
         0.04142   -0.02422    0.01100   -0.00390
AFIX  43
H68*  2    1.102133    0.588248    0.474388    10.15000   -1.20000
AFIX   5
C69*  1    1.082682    0.722422    0.512748    10.15000    0.02757    0.06126 =
         0.03938   -0.02349    0.01349   -0.00771
AFIX  43
H69*  2    1.113180    0.711310    0.545913    10.15000   -1.20000
AFIX   5
C70*  1    1.044701    0.811701    0.506887    10.15000    0.02734    0.05939 =
         0.03927   -0.02118    0.01334   -0.01185
AFIX  43
H70*  2    1.049401    0.861655    0.536068    10.15000   -1.20000
AFIX   5
C71*  1    0.999891    0.828399    0.458628    10.15000    0.02534    0.05692 =
         0.03672   -0.01771    0.01474   -0.01705
AFIX  43
H71*  2    0.973526    0.888964    0.454267    10.15000   -1.20000
AFIX   0
HKLF 4


REM  30011_a.res in P2(1)/n
REM wR2 = 0.1373, GooF = S = 1.061, Restrained GooF = 1.063 for all data
REM R1 = 0.0445 for 15526 Fo > 4sig(Fo) and 0.0518 for all 17997 data
REM 1010 parameters refined using 330 restraints

END

WGHT      0.0824      5.4032

REM Highest difference peak  1.098,  deepest hole -0.576,  1-sigma level  0.089
Q1    1   0.9589  0.4401  0.4981  11.00000  0.05    1.10
Q2    1   1.0416  0.7811  0.4479  11.00000  0.05    1.09
Q3    1   1.0103  0.5133  0.5256  11.00000  0.05    1.08
Q4    1   1.0701  0.7674  0.5008  11.00000  0.05    1.05
Q5    1   1.0095  0.5806  0.4358  11.00000  0.05    1.04
Q6    1   1.0680  0.6516  0.5224  11.00000  0.05    1.04
Q7    1   1.0156  0.8345  0.4812  11.00000  0.05    0.98
Q8    1   0.9511  0.8657  0.3147  11.00000  0.05    0.95
Q9    1   1.0846  0.7185  0.4614  11.00000  0.05    0.92
Q10   1   1.0300  0.7766  0.4000  11.00000  0.05    0.87
Q11   1   1.0024  0.7061  0.4173  11.00000  0.05    0.86
;
_shelx_res_checksum              91818
_olex2_submission_special_instructions 'No special instructions were received'
_oxdiff_exptl_absorpt_empirical_details 
;
Empirical correction (ABSPACK) includes:
- Absorption correction using spherical harmonics
- Frame scaling
;
_oxdiff_exptl_absorpt_empirical_full_max 1.454
_oxdiff_exptl_absorpt_empirical_full_min 0.648
